# Supplementary material for: A low‐density single nucleotide polymorphism panel for brown trout (Salmo trutta L.) suitable for exploring genetic diversity at a range of spatial scales
Source: J Fish Biol. 2022 Nov 25;102(1):258–70. doi: 10.1111/jfb.15258 (PMC10286751; doi:10.1111/jfb.15258)
Supplement: Supplementary file 2 — TABLE S3 Details of 95 SNP assays for brown trout. Details include primer sequences, linkage group, position within linkage group, and RADtag sequence. For sequences within coding regions, we record the gene and whether the polymorphic base was found in an intron or exon. Within the RADtag sequence, the location of the polymorphic base is denoted by squared brackets i.e., ([X/Y)]. [file JFB-102-258-s001.xlsx]

## Sheet: Supplementary Table X
Supplementary Table 3. Details of 95 SNP assays for brown trout. Details include primer sequences, linkage group, position within linkage group, and RADtag sequence. For sequences within coding regions, we record the gene and whether the polymorphic base was found in an intron or exon. Within the RADtag sequence, the location of the polymorphic base is denoted by squared brackets i.e. [X/Y].
SNP_NAME	FLUIDIGM ASSAY_ID	ASP1_NAME	ASP2_NAME	Allele Specific Primer 1 (ASP1)	Allele Specific Primer 2 (ASP2)	Locus Specific Primer (LSP)	Standard Template Amplification Primer (STA)	Linkage group	RADtag position	type	gene	Sequence
Str_10572	GTA0265731	G	C	ACATACCACAACTCCGTGGC	ACATACCACAACTCCGTGGG	CCCTATTCCCCTACACAGTGCA	GCAGCTCCTTTTTCCCCA	LG01	34789634 : 34789184	non-coding		TGCAGGGCTCTGTCGGCGTCTCAAATGAAACCCTATTCCCCTACACAGTGCACTAAATAGGGAATAGGGTGCCATTTGGGATGCG[G/C]CCACGGAGTTGTGGTATGTGGGGAAAAAGGAGCTGCACTCTCCTCTCCTCCTGCGAAGTAATTTGCTTGTTGTTCAATGAAAAGGTAAACAGCCTTTTGAGAAATGTTTTTCAGGTCAGGAGGAAGCATTTGTCAATCGGGGACTTTGAATTGTGGACCTCAAAGTAAAAGGTCACTGGCGAAATGCTCCTGCTGAAATATGTGTTGTATTCCTTTGGAAACAGAATTGGCTTTTTTTGTGGTATTAATGTGGTGTATGTATATTTGTATCAATGAAATAATGTCTACCTTGATTATTTATTAGGCCTA…
Str_23272	GTA0265720	T	A	ACTCACTGACATCCTTCTATCCTCT	ACTCACTGACATCCTTCTATCCTCA	CCTGTGGCTAATGCTGGCCT	GCCCAATCACAGCCACAA	LG01	31550386 : 31549931	intron	tyrosine-protein kinase Fyn	TGCAGGCAGCATGGGTAAAGATCAGGCCGGCCCAGCTTGCGAGGTCAACATACATCATGCCTCTTGATGTTCCTTCCTGGTTCCTGCCCAATCACAGCCACAACTCACTGACATCCTTCTATCCTC[T/A]AGTGTGTGGAGGCCAGGCCAGCATTAGCCACAGGCTCTTTGATAAAAAAAAGAGTCCCGTTTGAAAGGCTGGATTATGATACCTCTGGCTATGTCTGTCTGTATTTGTGGAGACTGGGAGACTGCAGTGGAGCAGCCAGGCAGTACCACTGTTAGTGTGTGATATCTCTGTAGGTCCATGGTTGTATTTGACCCACTGTCACTGTGTTGAAACTAGATGTCTAAGACTGTGTAGGCTTCCACCATATTGCTGTGATGCATGAAGTCTT…
Str_98977	GTA0265682	T	G	CTATCGTCCAGCATCTTCTACCA	CTATCGTCCAGCATCTTCTACCC	AGCCTGGAGAGGACAAACCAC	GCTCAATAGCCAATCACCCA	LG01	21549875 : 21550278	intron	nesprin-1-like	TGCAGGGCTGGAACTGAATGAAATCAACAAGCTAGCTACCGTAGCATGTTAGTGCCCAGAGACAGCAAAAGTAGAGCAGCTCGGCTAATGGGGTCGAATTCCCCACTGAGAGCTGAGAGTGGAGAAACCTCATTTAGACTTTAGCCTGGAGAGGACAAACCACTATAAAAGACAGGGA[T/G]GGTAGAAGATGCTGGACGATAGTGGGTGATTGGCTATTGAGCCATTCTTGGGAAATTGATCAGAGGTGATATATAGGTAAAATATTCAGTACTGGAAATGGTGGTGGGATAGATATGGAGATTTAGCCCCCAGGGTCCAGATAAGATTAAGTGGTCTAAAATTGGCAATAAATACTGCCTAAATCAACTGGGAAAAGACAAAGAAATTTGCTTGTC…
Str_24374	GTA0265725	G	A	GAATGTGGTCTCTAGTTACTAGACCG	AGAATGTGGTCTCTAGTTACTAGACCA	AAGAAGCTTGATTTGTGGTTTGTAAACACT	CCCCTGTCCTAGAACAAATGTAAG	LG02	70651821 : 70651372	inton/exon	WD repeat-containing protein 38-like	TGCAGGAATCGAGTTTGACACCCCTGTCCTAGAACAAATGTAAGAATGTGGTCTCTAGTTACTAGACC[G/A]GACTAGTGTTTACAAACCACAAATCAAGCTTCTTAAGATTTTGGGATTTTATACAGTAAACTGCAATTGTTACCTGTATGGTGTTGTCCCAACCCCCAGAGATGAATTCTCTCTCCATCTCGGGGTGAAAAGTCACTGCGAAAACCCGAAAACGATGTCCATCCATAACTGTTCTTGTGGAGCTGAAAATAAAATGGTGGAAAATAAATACTGGTTGAAAGAACGACCTAAAGTGACTCAAAATGTGTTTATTTTGTAAAGGAAGTTCATAGTTCCGACCTTCTCACATCTTTTGTATTTATTTGACAGCACACTGGAATAGACAG…
Str_74726	GTA0265774	C	A	TCCTGCTGTGGATGGATACAC	TTCCTGCTGTGGATGGATACAA	TGTACGTGGCCCCATCACA	GAACAGCACACGCCTTACTT	LG02	6005082 : 6005537	non-coding		TGCAGGTAGTCCCCTGTTACCTGGCAATATATTGGAGAGAACAGCACACGCCTTACTTCCTGCTGTGGATGGATACA[C/A]TGACACTAATCTAATGTGATGGGGCCACGTACATGGAATTATGCGTCAAACAGGATGATGAGAGGGTAACATGGTGAGAGTGGATATCTAATCACTCCGCTACTCATTCCTCCCAGCAAAGCACATCTTCTATATGCCCTGTATATTCCATTCTAATCCTATGCCATGTTCGTCCGTGCTATCATAATGATGGTGGTAGCCTTGGTTTGGTTGTTTCATGTTGAGAGCAGGACAGTGATACTATATCCCAGCCCCATTATGTATCTCCATGGATCTGTAGGATTGTTTTAGCTATTTTTCTGCTTGCTAATGTCCTC…
Str_87496	GTA0265719	C	A	CCTCAATCTAGACAATCCTTAATGCAC	CCTCAATCTAGACAATCCTTAATGCAA	GCAGCTCTGGTCCAGGATGT	GGCTCAAACAACACAACAAGC	LG02	14039448 : 14039835	intron/exon	fms related tyrosine kinase 3	TGCAGGTATTCCATCATGTGTAAGTGCTGGGCCTTGGAGCCTCGGGACCGCCCTCACTTCTCCAAGCTGGTGGCCTTCATGGATGACCAACTGGCCGACATGGAGGAGAAGGTGAGGCTCAAACAACACAACAAGCCTCAATCTAGACAATCCTTAATGCA[C/A]GTCATTCCATTCAAATCATGATTTCTTGTGATTTCTCTTCTAGCTCTACCATAACATCCTGGACCAGAGCTGCAATCATGCGTTATACCAGAATGCACCCGTGAAATCTGATCTCTCAGCCTTGGCCAAAGAAAAGGGTCTTCAAGCACAGTCACAGAACCAATACTGCAAGACCCACTCCACTGGAGAGGCCCCAACAACAACAACCACAACACTGTCTGACATG
Str_15659	GTA0265776	T	G	CCATTCAGAGATGCCGTTGAGA	CATTCAGAGATGCCGTTGAGC	CGGACAGGATAGCATAGCCCT	CTATGGAAACTTCATCAGACACCA	LG03	34894598 : 34894977	intron/exon	transmembrane and coiled-coil domains 6	TGCAGGCCAGGTAGTGCAGGCACCAGGCACACTCAATGACTGGTCCCAGGCCAAACTGAGGGTCAGGGGTCAACACTGAGAGGAGGTGAGGGATCAAACCAGACGCCAAGACTGCCCTGCAGACAAACGGACAGGATAGCATAGCCCTGACTTCAAAGGGATC[T/G]CTCAACGGCATCTCTGAATGGTGTCTGATGAAGTTTCCATAGTACAGTATAATATTCTCTCTCAGTTTAGCTACAACCATGATGTTAATTTACGGGATGATTCTCCCTGTGGCGTAGTTCGCTGAGATGAGCTGGGAGAGGGTGAAACCCACTGCTTCAACCACTGCCAGGTTAGTCCTGTGGATCTACACACACACACACACACACACACACACACAAAACGATTAGAGT…
Str_27806	GTA0265685	A	G	GACAACCTCTAACCCCAATCACA	ACAACCTCTAACCCCAATCACG	GATAAAACAGTCAATATGAAGAAAATTGTCTGTATTTTGT	CCTACAGATATAGCCTACCAACACA	LG03	58955233 : 58955596	3' UTR	V-type proton ATPase subunit C 1-A	TGCAGGGCCTGGCCGTTCATTGTAATATGTCATGTTAACAACCTTACCTACAGATATAGCCTACCAACACAGACAACCTCTAACCCCAATCAC[A/G]GACAAAATACAGACAATTTTCTTCATATTGACTGTTTTATCTATTCATGGCATACATAATGCTTACACATACATATCTCTTTTAACATCAAATATACACAACATCAGAACACACAAATATAGCATCTTTGTAACACTATTTGTTGCCAAGGTGAACCAATACCTCAGGAACATGTACCAGATGTGCTTGGATGTGCAGGTAAAAGAACAAATTGGTCACATACACAAGTATCTATGAATAGTACCACTCAAAGATGTAGCTATCAATATGCACAACACAGATGTGGAATGATTGAAAATGC…
Str_70486	GTA0265752	G	A	CCACCAGTCCGAGTAAAAGTGTG	CCACCAGTCCGAGTAAAAGTGTA	GACCGGAGTCCCACCCT	TCGGGTCCTCCAGATTCAC	LG03	13205540 : 13205977	non-coding/5' UTR	LON peptidase N-terminal domain and RING finger protein 1-like	TGCAGGTGGCAAATTCTCTGTATTTAGATGACTAGAACGGCCCAGGTCATTATAATACGTTTGGAGATTAGTAACTTGTCGGTGCGCGTTTTATGATTTTTGAGAAATATAAAAGCCACTGGCTGTCGGGTCCTCCAGATTCACCACCAGTCCGAGTAAAAGTGT[G/A]TTATGAAATCGGTTTCACAACAGGGTGGGACTCCGGTCTTTCGACCAATAGCATACCCAGCTTTCCCGTCACATGATCTTTATTTATGTAAGGTAACAGTCTTACATAGTGTGGCTTAGGCTTTTCCAGCTCTAGCCATACAATGCGCATCAGAGCGGTAAGCATGCTTCTCCCAGGTCTGTTTTTACAGTAAGCCTGGGGCTGAAACATTCGAGGAATCGTTGTTAAA…
Str_73173	GTA0265755	T	G	AGGCTGGCTTTCCCATCAA	AGGCTGGCTTTCCCATCAC	TCACCAAAGATGATAAGCTGAGGGT	CGTCCTTGCTACAGGTTCAA	LG03	24459809 : 24459392	intron	alcohol dehydrogenase class-3	TGCAGGTGGTAGCGTCCCACGTAGCCCATAGAAGTTAACAAATTGAATATTAATATTTTACCTAGCAGAAAATATTGTGTTGTTCATTTCGTAACTATGGACATTGAGGTCACCAAAGATGATAAGCTGAGGGTTAATATGTTGCTTGATGGA[T/G]TGATGGGAAAGCCAGCCTTGAACCTGTAGCAAGGACGGCACACAGTTATGTTGTGGTTTTCTATCTTCATCTTAACCTTCCATGTGGGGGGTATAGCAGACACCAACTCAGCATATATGACTTGTTTAAATATCCCCATAGGTTCGACACAATGTTCCAAAATCAAGCAACGTTCCATCCTCGTCCACAATGTCATTTAGAAAATAAATGTGTTTTTCAATAAAAAGGTTGCCAACAAATA…
Str_One102a	GTA0265839	TAT	-	CTGTTTCAGGTATGGCAGAAAACATT	CTGTTTCAGGTATGGCAGAAAACATC	GGCTACATATTTAGTATAATCAATAAATTAAGATGCATGG	TGTTTCAGGTATGGCAGAAAACA	LG03	56754000 : 56753832	intron	uncharacterized protein PB18E9.04c-like	GGGATTATTCTTACTTTGGCTGTTTCAGGTATGGCAGAAAACAT[TAT/-]CTATCTATCTACTCTTCCATGCATCTTAATTTATTGATTATACTAAATATGTAGCCTATAACACATTTACACATTACATTTCTTTAAAGAATTCTGTTGTAGGGCAGTGATTCCCAACCAGGAAAC
Str_14758	GTA0265691	A	T	CCACCATTGCATAAAAACCCTTGTATA	CCACCATTGCATAAAAACCCTTGTATT	CTGGTCTTGCACGGTGGTC	AAGTTCCATTGCACTCATCTACAAT	LG04	38831011 : 38831489	intron	gelsolin-like, transcript variant X2	TGCAGGGATGTTGGGTTTGGGCCCCAGAGCCTTAACATAAACACAAACACAGTAATTATTAATACCGTGAATAAGGAGAAATAATTCATAGCCAAGTTTATCAGCTCTGCTTAAGAAGTTCCATTGCACTCATCTACAATTCCACCATTGCATAAAAACCCTTGTAT[A/T]GAGTTTGCGACCACCGTGCAAGACCAGGAACAACCCCTTACCTTTTAAAAATGCATTAAGTGAGACAAAATAGAAAATAGCTAAAATTATTCAAGTTCATACTGCAATGTCTTAGCGTGCTAAAAGAGCATAATAATGCCAGATGCCAGTAACCCTCGCTCCCATATTCCCTTCCTGTATTACAGGGACAGGAAGTGGTGGTGAAGGTGACTCATGTCGATGACAGC…
Str_166	GTA0265753	C	G	AGAATGATACTGCCTCTGGTGTG	AGAATGATACTGCCTCTGGTGTC	CGGACGAAGGAGAGAGAGCA	GCAGATGGGCCAGTCTGA	LG04	31937138 : 31936624	intron/exon	ribonucleoprotein PTB-binding 2-like	TGCAGGTAGGGCATCATGCCCACTGCCGACACCGTGGCCTGACTGGACGCTGGCAGGGACTCCTGACCCAACTCTGTGGAGGGGGGCGGGGGGACGGACGAAGGAGAGAGAGCAAAGATAGAGGAGGAAGTCGGACTGT[C/G]ACACCAGAGGCAGTATCATTCTCAGACTGGCCCATCTGCTTCTGTGAGTCACTTTACTTCCTGCTAGCCTACAATACACTACAGTCAGAGTAAACAAAGTATGGTATGCCTGCTGTGCTCAGGCTATAGATTTCTCCACATTCTCATTCCCACTCTACTATTAAATCACTGTTAATACAATGTGCAGCACAATGTATCCAACACAAAAAAAGACCCTTATCTAGCCAGGAGCAAGTGAAGATGACATGAACTCAG…
Str_42026	GTA0265740	G	A	CCCCTCTCCTTTCCCATTCTG	CCCCTCTCCTTTCCCATTCTA	GAGGGATGCATGAGGACAGAGA	CCTACCTCCGGAAACTTCTCTC	LG04	27751943 : 27751547	intron	serine/threonine-protein kinase Nek7	TGCAGGGAATTCCCTTTTCAGCTGTGGAGAGGATGTTGCTGTGTGTTCTACAGCCCTCCAGCTCCACATTACTTGATTTAGACACAGCCAACTTGGCCTGTTTACCTAAAGCAGCGTTTTTTCACTCTAGTCCTACCTCCGGAAACTTCTCTCCTCTCTTCACCCCCTCTCCTTTCCCATTCT[G/A]TCTTTCTCTGTCCTCATGCATCCCTCAATCCTATCTCCTATGACCCTCTTCCTCCATGCTCCTTTCCTCATCACTTTCTCTCCCCTTTCTCCACCCATTCCCTCTCTTTCTTCACTCTTGCTCTCTTCATCTTCCTCTCTTAATCAGAGATGCACAGTGGAACTTAAGAGTCTCTTCTGCTGAATGTTTTATGGGACACAGAGGAACTGTC…
Str_43476	GTA0265727	A	G	CGTATTGTTTCCTGTCTTTTTACATAGAACATA	CGTATTGTTTCCTGTCTTTTTACATAGAACATG	GCGACAAAGGCCAAAGAGGT	GGCCTATTGTACATAACACTTGACG	LG05	16271067 : 16271452	intron/exon	collagen type XVII alpha 1 chain	TGCAGGCCCAGATGGACCTCTGATCCCTGGTAACCCAGTAGGACCGTGATCACCTGAGGATGACATCATCATTATATAGGCCTATTGTACATAACACTTGACGTATTGTTTCCTGTCTTTTTACATAGAACAT[A/G]TTATTCCCTCTACCTCTTTGGCCTTTGTCGCCATCAATTCCAGGAGTTCCTGTTTGAGAATTAAATAAATGTATTAAACCACGTTAAGCTCTAGAATGAGTTTGGGGAGAATGGTAGAGAATCAAAGCACAGCCAGCCACTCACCTGCAGATCCTTTGGGTCCTTTCTCTCCGGCTGGTCCTGGCAAGCCTGATAGTCCTGGGTCACCTGAGGGAAAAGACATTTGATTGGAATACAGTACTGTCAATGCCA
Str_47934	GTA0265772	G	A	GGCGGTGAACCAAGACATACTATC	GGCGGTGAACCAAGACATACTATT	GATTCGCTGCATGGCTGTCT	GAGGCTTAGCCTGGCG	LG05	12780373 : 12780801	intron	monocarboxylate transporter 9-like	TGCAGGAGGAGCACTTAGGGGAGAGGGAGGGAGAGATTCGCTGCATGGCTGTCTTAAAGTTGATTTAAATTATTTTGGCAAAACAGGATCAGA[G/A]ATAGTATGTCTTGGTTCACCGCCAGGCTAAGCCTCCCCTCATGTTGTCACTTTTTCAAAGAGGTCAGGTAAAAGTCATGACTAGACTGATGGCTCCCAGTACATGTGTGGGGCTTGGCAGCTGAGCTATGCAGCCTTAAACCATGGGCTGTTTTAATTGGTGGTGAAATGGAAAGGAGGGGGGGAGAGGGTTCAATAGGACACCCTCGGGTTTTCAATGGTCTGACCAGGAATTCAATATGTCTCCGCACAACAAATAGTTTGACTCTGCTGAAACAAGTTGTCAATTTGAATGTGCATAA…
Str_14847	GTA0265760	A	G	GCCAAGCTGCAAAGTCTATCA	GCCAAGCTGCAAAGTCTATCG	CGGCTCCCTGCTGCG	TGCTGAGATTGAGCGAGCA	LG06	19737464 : 19737028	non-coding		TGCAGGAACTCTGGTGGTTGCCAGATCTCAGGCTCCCCTGTGGCTGGATGCTGAGATTGAGCGAGCAGAGGGGCCAAGCTGCAAAGTCTATC[A/G]CCACACCGCTGCCCATAGGTGCCGCAGCAGGGAGCCGGCCATCATGGCAACCCAGCCAGATGGGGCATATGCTGTTTGGTGAGATAAACATTCAATGTTATTGTGGCCATTCAGTAAAAAGTCAGGACAGGGCTTGAACCAGTACCTCATGGTAACAGGGTAAGTGTCCACCTGTGTCATAAGGTCCGCTCTTAGACAGAGGCCATAATAATAATAAGATACATGAGGCATGGAGGTTCTCAACTTTATTTAAAAGAAGCAACTTTTATTTGAATGCGTGTGGTCTGGTTATCAAAATATCA…
Str_105	GTA0265706	C	T	GTGTTGACCATCTCCAATGGTG	CGTGTTGACCATCTCCAATGGTA	CCTCTCTCAAACACACACACACCT	TGGCCGAGGGAAGGAA	LG07	28841021 : 28840595	non-coding		TGCAGGCATCTCCATTTTCTGCTTGACTTCAACCTGCAAAGGTCGAAGAGAGACATTATCTCTCTCTGTCTGTTTCTCTCACACACACATATATACACACACGCACAAACACAAACACTACACAAACGGGTGTGCAGGCTCACACACAGTTTCTTTCATATTTCCTGTCTCTCTTCCTCTCTCAAACACACACACACCTACAAATAAATT[C/T]ACCATTGGAGATGGTCAACACGTCTCTAGCCCCTTATCACCTTCCTTCCCTCGGCCACCTCAATCCCACTGGGGTATTGGCTTTGTGAATGAAGTGGCCAGACTCCCAGATGGCAGTATTGATATGGCGAGGGTGACAGGTGCTGGGTTCACTGGGCTGCCTGCCTGCGCATCCCCAGCCTTCC…
Str_9338	GTA0265723	A	C	GGCCGTGTTCAGGGTCTAAATT	GCCGTGTTCAGGGTCTAAATG	CCTCCCAGCTGTCTGAGCTA	CATGACACTGGAGTTGTGCG	LG07	38775535 : 38774983	intron	inositol 1,4,5-trisphosphate receptor type 2-like	TGCAGGAGAAACTGGACAGCACCGTCACACTGGTGTCCCTGCTGTCCTCCCAGCTGTCTGAGCTAAAGGATCAGGTACGTTACTGTCGTTGAACAAGACATT[A/C]ATTTAGACCCTGAACACGGCCGCACAACTCCAGTGTCATGTTCATTGTGACATGCAATGTTTGATGAGCACTTCCTATTGGATAAGTCCAAATAGGCTTTCCCCGTTTCAGTCCATGTTTGAGTGCTTGGTGCCTTATGAACACCGGTCAGTATTCGAGGGCCACCATCCTGTTTATTTTGTGGGTGTCCCTAGCACTTAACTGATCAATGGATTTCATTGATTGTTCAGAGTTTTTTCCACACGCTACGGACTTTCTTCATTTGTATCCCTTTAAAAGTTCAGAAGCATCC…
Str_metB_1	GTA0265808	T	C	TGCAATAGTCTGTCATTGGTCATCA	GCAATAGTCTGTCATTGGTCATCG	GGCAGCAACCTGACGGGA	CCTAGAGCCTCATTAATAGGTTATGC	LG07	6919505 : 6919256	intron	metallothionein B	GTAGGGAATGACTGCATTGTCAGTCATGCACCAGGCCTCACTGACAACAGCTGGTATCACAGGTCTTGCCCTTGCACACACAGCCTGAAGCACATTTACTGCAGCCGGAAGGACAGCAGGGGCAGCAACCTGACGGGACAAAAACAATCGATTAG[T/C]GATGACCAATGACAGACTATTGCATAACCTATTAATGAGGCTCTAGGATGACTTGGCAACTTGTCTCCCCAGTCGTGGTCAACTTACTCAAAGC
Str_73611	GTA0265716	G	C	TGAGACAAATATGACCATATAGACTAATATCTCTTC	TGAGACAAATATGACCATATAGACTAATATCTCTTG	CCTGTGGAGAGAGGCCCA	CCTTTTGTCCCCTCCCCT	LG08	16407149 : 16407492	intron	insulin receptor substrate 1-B-like	TGCAGGTTCATGGGCAAAGGACAAGCAGCTGTTATGGCCCCCAATAAAAGCTGACCTGGATAAGGAGGCTGGGGAAATACCGTGGTGCTTTGGCGCCAATGCCCTAAGTCATATCTAATGGCCTGTGGAGAGAGGCCCAG[G/C]AAGAGATATTAGTCTATATGGTCATATTTGTCTCAAGGGGAGGGGACAAAAGGCACAGTGAATAGAGACGTGTGTGTGCTAGACTTCACACTGCAGTTGGTTGTAGACTAGCCACACGTGAAGCAGAATGTTGTGGTATGGTTGTAATTAAGTAATTTATTACAACCTTATTATAACCTATCTTGTATGAATAGAGGTGTGTGA
Str_25915	GTA0265697	T	C	GCTCAGAATGAGTCTCTGAGGAA	GCTCAGAATGAGTCTCTGAGGAG	CCTCTCCAGCTCCTGGATCA	CAAGATGCAGGAGAACAGTCAG	LG09	9006745 : 9006305	non-coding		TGCAGGGAAGAGAGAACAATGAGCTACATCATTGGGCCTCCCTCCACTCCATCTAACCCAGGCCAACAACTGACCCCGGTCAACACAGGCTGTTCCTGTATCCGAGCCGTCCTTTGGCCCTCTTCCTCCTCCCTCTCGGCGTCTGGTCTGCCTCTCCAGCTCCTGGATCAGCCCTCCCCCCGC[T/C]TCCTCAGAGACTCATTCTGAGCCTGACTGTTCTCCTGCATCTTGAGCTCCATCTGCAAGAGCCTTTCAGGGAGCAAAGGGAGAGAGCTGGGATTCTCTAGTCTGCTGTCACTACAAACGCACAAGCTTGGCACTGCTTGGTGTGTTGCACATGCCCTCCCCTCAAGTCCACTCACCTCCTGCATGAGCCTCTCCCTGGCTCTCCGACTCTG…
Str_63944	GTA0265721	A	G	GGTTGTTACAACAGAGCAGTCTTCA	GTTGTTACAACAGAGCAGTCTTCG	TGCTTCAGCGGTCTCCCA	GGGAATGCTTTCTGATCGGG	LG09	45542347 : 45542803	exon	PDZ domain-containing protein 2-like	TGCAGGGTTTGTAGTGGGCACAGAATCTGTGTCCTTGGAAGACTGGCGGGGCATTACTTGGCAAGGGGAACCTTTGGCCTCCACAGCCAGACAGGCAGCTGAGGATTGACAGCCAGAGGCAGGCAGACCCCGAGACAGTGAGGGGAATGCTTTCTGATCGGGGTTGGATTGGGTTGTTACAACAGAGCAGTCTTC[A/G]TTTTGCTGGGAGACCGCTGAAGCAGTAGCGACAGCGGAGGAGGAGGAGGAAGAAGCAGAGTCTAGTGCTACATCAAAGGGCCCAGTCTCCTTTGTACTGTGGCTGCTGTCAGAGCCAGAGATAGAGATAGGGAGCTGTGGAGACAATGGCCCATCTGTTAGGTGAGTCAGCGCTGCCTGACTCAGAGTGCTGGGTCGCT…
Str_7182	GTA0265771	C	T	TGGCAACATCTCTACAAATCTACCC	TTATGGCAACATCTCTACAAATCTACCT	CCTCCCCCTCACCACCT	CCACAAATGAAAAGTGATGCAGT	LG09	34741277 : 34740852	non-coding		TGCAGGAGTTTTGGTCATTTAGTAGGTGCTCACTTTAGATTTGTGACACACGATGTAATCGTGATATGCTGAATTCCAATCTCATTTTGTATTACTGGATGTGTCTGTATGTGTCAAGCCACAAATGAAAAGTGATGCAGTTGTTTATGGCAACATCTCTACAAATCTACC[C/T]TGTCAGCCTATTCTGTCTCTATTAGGTGGTGAGGGGGAGGCGTCTCAGATCCAGGCATTGGTGGACCCTGCCTAGTGTTCGTCCTCCAGAACCCTCCTGGTCCTGACTTTTGTGTCCAGAGAGGAACCAGACCCAATCAGAACCACTAGTCCCAGTACTGCTAGATTAAAGACCAGGAACCCCAGTGTGGATATTGCACAGAGGCTCTGCCTGTCCCTGCTGC…
Str_18592	GTA0265704	A	G	CCCTCCTGTTCTCCATCCCT	CCTCCTGTTCTCCATCCCC	ACCACCACACTGCACAGAGA	CCTGTTCTCCCATGGCCT	LG10	24589565 : 24589934	intron	protein sidekick-2-like	TGCAGGCCCCGGCACTGTGGAATCACTTTGTCTGGCCAAGCCCCATGTCATCCTCAGCCCCAACCACCACACTGCACAGAGATGGAGGGAGGGAGGGATGG[A/G]GGGATGGAGAACAGGAGGGAAAGGCCATGGGAGAACAGGAGAAGATGAAGAGAATGGAGGAAGAACGGGGATGGAGACAGAGGGAGGAAGAGATGGAGGGATGGAAAGTGAGGGAAAGCGGAGAACAGGAGGAGAAGAAGAGAATCGAGAGGGAAGAGATGCACATCACCATAGATATATTTGGTATAGAGCCATAGCAAACTTAGATCAGTTATTATTTTATACATGCCATTTCTGCTTCATTATGACATTACTAAGTTATAAATAA
Str_2555	GTA0265746	A	G	CCCTGTGCTTTGTTTTATTCCAGA	CCCTGTGCTTTGTTTTATTCCAGG	GCCAAAGCCATGACCACAGA	ACGGACAAGATGGATGCTCT	LG10	8484637 : 8484188	intron	TANK-binding kinase 1-binding protein 1-like	TGCAGGTCAGAGAGAGAGAGACAGAGAGAGAGAGAGATGTAAGGGGTGAGGAGGGTAGGCAGCAGCCAGAGAATGGCCAGAGAAATGCCATAAATTCAGAACGGACAAGATGGATGCTCTGTCTCCCTGTGCTTTGTTTTATTCCAG[A/G]GGGAGTCTGTGGTCATGGCTTTGGCTATTGATCAGCGTAGGTCTTTATCGGAAGGTGTTGGAACCACAGGTGTAGCCCCGCCTGCTGTGAAAGGAATGTTGCCGTTCCGTTCCGGGTAGATGGTTCATAAAGGGTCCTTTGTTGGGTGAAAAGGCTTCTCCTACACCTACAGGGACAGCCAAAAAAACTGTCAAGTGTAGCCTATCAGGCTAATAATAAGGATAGGCCCATATATAACAGCCAGGTT…
Str_29206	GTA0265766	C	A	GTATGAATTACCGCCTTCATTTTAGTTAGG	GTATGAATTACCGCCTTCATTTTAGTTAGT	CAAATATATCATCCTAGAAAATGATTTTTACATCAACCAA	TGCCAGTAAGTAGAGTTGATCGT	LG10	13708272 : 13708677	non-coding		TGCAGGGGGAATAACAACACATGTAACCACATATAAAAACACACAAATAATCACACACAAATATATCATCCTAGAAAATGATTTTTACATCAACCAATT[C/A]CTAACTAAAATGAAGGCGGTAATTCATACGATCAACTCTACTTACTGGCAATGAGAGCCCAGGTACCAGAGTATAAGGTGTATAGGACAGGTACTCTAATCCACAATATTATAGTTTAACTATATCAGTTAACTGTTATATAACAAGATGGACAGGCTTGCAACCTTGGACTTTGTGAGCCATCAGATGAAACCTGCATAAAACATTTTTTGCATGGGTCAATGAACTCTCCATACTTACAAGTATAAGTGACAACAACATATTAATATCTTGTATTTTGAAAACACAACAGTAG…
Str_83731	GTA0265747	C	A	CTTGTAATACAATTTCACTAGTAGTGACGC	TTACTTGTAATACAATTTCACTAGTAGTGACGA	CGAAGAGCCTGCTATGGCGA	GTAAGTAGTTCCACCAACACCTATT	LG12	88189914 : 88190335	non-coding		TGCAGGGAAAGTATACATCATTTACTAAACTAAAATGAAGGGAACGATTTGAAAATGTGGTGATGTAGCTTTGTAGTTGTGGTCTCATTACAGGGTGATAAATTGTACTGAATATACATCGTTTGGTAAGTAGTTCCACCAACACCTATTTACTTGTAATACAATTTCACTAGTAGTGACG[C/A]TACAAATAGCATACTTTACTTCGCCATAGCAGGCTCTTCGATAGTGCTAATGCGCCCCCTAGTGGAGAATGTTTGAAAGAGCATGTCCATTTACCCAACCTCGGTTTTTCAATATTCTACCAAAGATGGTAGATGAATAAGAATTTATCCTGACTTTTTTTTTTTCTCTCAAGGTTCCTGTATGTGTAAGTTGGCGTTACCTCTTTTGCGTGA…
Str_99703	GTA0265702	T	C	CCACTATGGCAGCTCAGCATAT	CCACTATGGCAGCTCAGCATAC	GTCTCTCCTCCATACAGCTCGT	GGTGTTGGACAAGGCCC	LG13	25560786 : 25560288	intron/exon	RNA polymerase I subunit A	TGCAGGTGATCTTCCGTCAGGGAGAGTTGCTGGTGGGGGTGTTGGACAAGGCCCACTATGGCAGCTCAGCATA[T/C]GGCCTGGTCCACTGCTGCTACGAGCTGTATGGAGGAGAGACCAGTGGTAAACTCCTCAGCTGCCTGGCTCGTCTCTTCACTGCCTACCTCCAGCTGTACCGGGGCTTCACTATGGGTAAGGCATGGGCTTCATCCCAACTTCAACCTTATTCCCTATATAGCCCACTACCTTTGACAAATGTAGTGCCCAATATAGGGAATAGGGTGCTATTTGGGACATACTAACAGGTGTTCTAGATCTATCTGAACAGACTCGGGGATCCATCACAAGACTCTCTCAAAATCGAAGGGTTATTTATTGAATTAATTTCAGGTGTGGAG…
Str_51666	GTA0265709	T	A	AGCAGTAAAAACAAATGACCTGCAATA	AGCAGTAAAAACAAATGACCTGCAATT	GCGGTCCAATGCAATCACAATAACT	CACAATCAAGTAATGATTGATGGCAG	LG14	14867607 : 14868028	intron	semaphorin-3F-like	TGCAGGGTTAGAGGGATCATCCCTGCCTGTCACTCATATCTCTCCTCTCACATGACTGATAGCTCACCATCTAAGGAAAACATCAGTGAAATGCACTGTGTTGAGGAAGTCTGACTCTGAGGAGGCTTGAGCACTCTCCTTGAAATGATCATGAAAACTAGTTATTAGTAGGACATATTTCATTAGCGGTCCAATGCAATCACAATAACTGATGTGATTTTGTTT[T/A]ATTGCAGGTCATTTGTTTTTACTGCTGCCATCAATCATTACTTGATTGTGTTTGTTATATATTAGGCCTGTAGCCTAGTGGAGGCTCATTTCAGCCTTAGGCTGAGGGCTGTGAACGACCAGCATGACTACCCAAACCACACACTTATGTTCAGCAGTACTCAACTCTT…
Str_76741	GTA0265757	A	T	TGAGTAGGACTATGACCCAGTCAA	TGAGTAGGACTATGACCCAGTCAT	TGCCCCTTCAGTGTGTGTGT	CCCCTACTTGTGATGAGAGATGATA	LG14	3522461 : 3522865	exon/3' UTR	homeodomain-interacting protein kinase 1-like	TGCAGGTTATCAACACCAGTTTACTACCGGATCCCTTAGTGTCACGCCGCGCGCTGAGACCTACAGCGTATACCAGCTCAGCCCTCCACGGCTGGGACAATACCCCTACTTGTGATGAGAGATGATACTGGATGTAGAGAGGAGGGGGAGCGATGATGAGTAGGACTATGACCCAGTCA[A/T]ACCGACGTATTCGCACACACACACACTGAAGGGGCAATAAGACCCACAGCTTCACCATGTTGATGAATCTGGGTGAGGTAGGGAAGGAGAAGGAAGGGGTAACAAATGTAACATTTGCACTACTGCATTTGATTTACTGTTAAGCAGTGGTTCACATCAAACTGGTTTAACTTTCCCACCTATTTTAGTACATTTTTATAAAAACATTCTGGGTA…
Str_87245	GTA0265684	G	A	TAAAGATAATTTTGATTCCTTTAGGTCCAATATTTG	TAAAGATAATTTTGATTCCTTTAGGTCCAATATTTA	TGCAAATAGAGAATATGTACTGTACTCACATATTTCC	ACTCAGTCTAAGACTTGACCACTT	LG14	16399121 : 16398724	5' UTR/exon/intron	tumor necrosis factor receptor superfamily member 1B-like	TGCAGGGGGAGACAGTGAAACATTGTGTGTATACATACGTGAAAAACAATGTATTTTGATTACTATTATACTCAGTCTAAGACTTGACCACTTATAAAGATAATTTTGATTCCTTTAGGTCCAATATTT[G/A]GGAAATATGTGAGTACAGTACATATTCTCTATTTGCATAAAGTTTGAATCAAACTAATGTCAATTGTTGCTAGAAGAATAAATGTTGACTTCTCTGCCTTTGGGACGACCAGATTTGTAAGGAAAGTCTAAGAGGGAGCTATAAAGTGTGGGAGTGCCAGCCTTGTCCTGCTGCCCTACAGACAGCTTCCTATAAGCAGGCCAAGCTGCCACAGGAGAGAATCCCACACCTGGAGGCCCAGCATCTTCTAGGGAGGGAGACTGGG…
Str_33009	GTA0265710	C	A	GTCCTTTTGACTTTGTGGTTACCAG	GTCCTTTTGACTTTGTGGTTACCAT	CCCTGCCCCTCAACTGTAGG	TGGGTAGAACAACTCTTTTGAAATCAT	LG15	49622620 : 49622187	intron	malignant fibrous histiocytoma-amplified sequence 1 homolog	TGCAGGACACTTATCACTAGCGGCCTAATCCTATCAGATCTCCTAACTGGATTAAAGGGGCTTGCTCAGCGGTAGTGAGTCAAAGAGGGAAAGTGCTCAAGGATTCACCTGGATCCCTGCCCCTCAACTGTAGGCTATACTTAAAC[C/A]TGGTAACCACAAAGTCAAAAGGACATAAATATGATTTCAAAAGAGTTGTTCTACCCAAAAGACCAACCTTTTACATATCCTACTTTGAAGTTGCACCTTTTTTTGAAAAGCAACAATGATATGTAAGAAAATACACCATGGTATGCCAATGAAATGCATCGATGTTGGTTAACATCTTGGGATGTAATTGCACCATGTATGCTAAGTAGTTCACAGGTTGTCAAGCTGATAGGCCAGCGGGCCAGATA…
Str_8233	GTA0265735	C	T	CCTGATTTGTTTTTTTCCCCCTCC	CCTGATTTGTTTTTTTCCCCCTCT	AACCCGATCAGTGTTAAGTTTATTAGGTATCAAA	TGGAAAAATCCAGTGTAATCCCAAC	LG15	31172821 : 31172401	intron/exon	phosphoglycerate kinase	TGCAGGCTGGATGGTGAGGAGAGCAACCTAGGTCATGTTCATTGGGGCACGCAACGTAAAACGTTTTTAAACATTTTGTTACAGAATACAAAAATAAGTGCTTCCTATTGGAAAAATCCAGTGTAATCCCAACCTGATTTGTTTTTTTCCCCCTC[C/T]GTTTGATACCTAATAAACTTAACACTGATCGGGTTTTATAGTCTTCTTGAAGGGTTTTTATGGGAATTTTTCTGATAGTTCTTGTGCTAGCTAGAAATGTTATATACTGTATCGCTTTGAGAGCCAGATTAATTATAGGATCTTGTTTTACTGTAAATATTGTAGATGAATACCCTCGACACACAAAACTGTGGTTGAGCTCTGTGTCCCTGTGTCACCTTCTGTTCTCTCCAGGGTCT…
Str_104718	GTA0265764	G	A	GCATAGTTCTCTGGCCACCG	GCATAGTTCTCTGGCCACCA	CGTGGTGCTGAATACAGGCA	CAGTACTCTCCACATTTCTTAGGC	LG16	50843231 : 50843739	intron	guanine nucleotide-binding protein G(i) subunit alpha-2-like	TGCAGGGGGTGTGAAGTGGTGTGAGGAGCAATACTTGGACACTGTCTAGAACCATCAGAGTAAATCCTTTCAAACAGTCAGCTTGTCCCTCCTGGTCTCAGTACTCTCCACATTTCTTAGGCATAGTTCTCTGGCCACC[G/A]TGTCTGTCAGCTTTGTTTGCCTGTATTCAGCACCACGCCTCTGAATCAAGCCTCTGCAAATAATCTAAAGTGAAAACTGACAAGAACCACAGGCTTGGGCCATCAGTGAGAATTACCCAGGATTCCTCACTCATCAGGAGCTTGTTAGAAAGGGCAGGGCTACAGAGATGAAAGGAAAAGCAGATCAGACCTCACCAGGCCGGATATATCCTCTCCCTATCCCTGCCTCCGGTACTCCGCTATAACCATGTCTCT…
Str_1452	GTA0265739	G	T	ACAGAGCAGAATGCCAAGGG	ACAGAGCAGAATGCCAAGGT	CGGACACACACGCACAAACT	GCATTTCTTTCTATAAAGCACAGAGC	LG16	14589835 : 14590300	intron/exon	zinc finger protein ZXDC-like	TGCAGGTGAGAAGGTTCTCTAACAGCAACATTTAGAATGCTGTTAAAAAAAACTTTTTCAGCATTTCTTTCTATAAAGCACAGAGCAGAATGCCAAGG[G/T]GAAGGCATGTATTACAGGCCAAAATAAGTTTGTGCGTGTGTGTCCGCTGGCAGGGGCCACCTGGCTATATGGAGAAGGTTCTTTAGTATCCATGCATCTGACCTTTTGAATGTAATGTGATTTATGGATTCATATGAAGTATTTGTCTGTGTCAGGATGACCCGGCCAGTGAAGGGGACCTAGCCTTCCAGCTGAGCTCCCGGCCTTCCAGCTCCCATTCCCAGCTGACCGTGGACCTGCCAGTCAACATCCTACAGGTGAGTACTCCCCATGAAATCATAAAGGGTTATTTCTTA…
Str_26096	GTA0265762	C	T	CAAAGCCTGTTCAAGTAAGGTACG	CCAAAGCCTGTTCAAGTAAGGTACA	CTTGTGGTGGCATGTACGGT	TCGATTTTCCATTACCAGGAACAC	LG16	23755727 : 23756155	non-coding		TGCAGGGAGCTTCACGTATACCAAAACAATGCTTGCACTCACTGTACTGTAGGTGCTTGTGGTGGCATGTACGGTAGGGTACA[C/T]GTACCTTACTTGAACAGGCTTTGGTGTTCCTGGTAATGGAAAATCGAATTAAGGCCCAACAGGTTTTGCAGGGGCTTGAGCAAATTAGAGACTTGTTAGAGCATTGCAGGTGCCACTCTCTATGAGAGGGATTACACGAGGTGACTTCAGCCTAACAATGTTATGGTAAGCCTTCCACAGTGGGAGACTGTGAGAAAGGTTGTGCATTCTCACCTGCCACACTTACCCCTTGTTTGCACAACATGGGCCTCGGAGGCTTTAAACATCTGTTAATGTATGTAATAACACTGTTTAACGTAATAACTTCTCTA…
Str_48965	GTA0265683	T	A	CCTTTCTCCCTCTGGCACTT	ACCTTTCTCCCTCTGGCACTA	CAAAAAGGATGAAAAAGGCAACAGTGG	GCAGTCAGAGTAGTTGTTCTTTACG	LG16	42103511 : 42103023	intron/exon	membrane-associated guanylate kinase, WW and PDZ domain-containing protein 1-like	TGCAGGAGGCAAACCTACAGTTCTTTGACACAATTTATTTTCCTTTTGTACCATTGTGGATTTATAGAAAGTATGCCTTCACAGCAGTCAGAGTAGTTGTTCTTTACGTTTTAACTATAATCTAACCTTTCTCCCTCTGGCACT[T/A]CTTATGTTCCCCACTGTTGCCTTTTTCATCCTTTTTGTTCCCTCCTGCCTTTTTCCTCCCCTGTTCACCCCCTCTGCCCTTCTCTCCTCCTCCTCTTGTCCCTTTCCTCCCTGTCCTTAACACCCTGTCCCCATCTTTGTCTCACCCCACTACCTTCCACTCTTATCCTCTCCCTCCTCCAATGTCTCCCTCTCTCCTTTCTCTTTCAGGTGGGAGATGAGATCCTGGAGATAAACGGTGAGAGTACCAA…
Str_592	GTA0265775	C	T	GCACACACACCTCGTTTTCAG	GCACACACACCTCGTTTTCAA	GCTGCAGTGTCAGCTGGT	AGGTTTGTCTAGAGAGTGCACA	LG16	31572361 : 31571999	intron	collagen alpha-1(VII) chain-like	TGCAGGGGTAGACAGTGTGGGAGAGAGGGGTAAGTACAGGAGACAGGGGTGCATAGTTCTGGTTCACAAGAGGGCTGCAGTGTCAGCTGGTTTTTGACCAGATACTGGTTTATAC[C/T]TGAAAACGAGGTGTGTGTGCACTCTCTAGACAAACCTTATCACAAAGACACAAAAAACAGCATGATTGTGGAACTTAAGTATTGCACTTGTGCACCTCTGACAAATGTAAGCCAACATTCAAAGCTCCTGCTGTAAATATGTATTCAATGTCATAACATAGCAACAGGTTTTGGCAAATCCTTTGACTCAGGTGAATGTTCACTAATGCCATTCATTATTATGGTCATGAATCATGATTACACACAA
Str_61086	GTA0265754	A	G	AGATTTGCATAGGTCAAGAGCATAGAT	AGATTTGCATAGGTCAAGAGCATAGAC	TTCCCATCCGTACCTGTGCAT	AGGCCTCTACAGTGGATTTGT	LG16	2532672 : 2533094	non-coding		TGCAGGAAGTACAAACTATTTCCCATCCGTACCTGTGCATATGTTTAAGCAACAATAATAATATACCGTAT[A/G]TCTATGCTCTTGACCTATGCAAATCTACAAATCCACTGTAGAGGCCTATAATGGACTTGACAAGACAGAATAGGGTTAACAGTGCCATCTGCTGGTCATGTGGTGGTACTGTCCTTCACTGATATTGAACGCCACTCAGTAGAACGTCATATCAGCCTCCACCACCAGAGACGGAAGAGGAAGCGAGACATCCCACGCTCCTTTTTCCTGGTTCAGTCAAATGAACAATACTGCACCCATGTTTCCCTAGCTGGTCCCATAATAGTCAAAATTGACATTTGTGGTGCGTTTAATAACCATTTTGCCTCAGCTGGCAACCTTTT…
Str_98847	GTA0265698	G	A	GTACCTCCATCACTCTAGGAACAG	AGTACCTCCATCACTCTAGGAACAA	GGGGCGCAGACATCAACTC	GCCTAGTTGTGACAAATCCTTCAG	LG16	7138504 : 7137960	non-coding		TGCAGGCACTTCATGTTTTTGATTTAACAAATCTGGAAGACCAGGTGTGTTATTTAGGCATTCACTGAACTGATTAATTAGCTCATTTGGTCAGGTGTAGTGCCTAGTTGTGACAAATCCTTCAGTACCTCCATCACTCTAGGAACA[G/A]GGTTGTCTACCCCTGCATTAAAGTATAGAGTTGATGTCTGCGCCCCTGCGGAAATCAAATTAGCATAATAACATTGCTTCATAAAAAATCTGTCAGTTTAAGGCAGCTATAGATATCTGGGTCTCTCCATCTCATCCAACAATGTCGCACTTCCACATCTGCGGTGAAAGGTGACAGAGCTACAGAGGTGTTTGTCAGACAGTGAGAAGGCAGATAGTGTTTTTTTTTAAATCAAAAGCAATCACTT…
Str_101717	GTA0265759	C	T	TGCCACGGTTCTCCAGG	GTGCCACGGTTCTCCAGA	GGCCCTCTCTCTGACTGAGC	CCTCACCGTGGAGTAGGTAG	LG17	47320402 : 47320770	intron/exon	cortactin-binding protein 2-like	TGCAGGGTTCCTGGTCCCAGTAGGTGGTGTGTCTCTGTGTAGCGGTAGTAGTAGGGTGGGGCGGTGTGTGGTGGTGGTGTTGGAGGGACTAGAGAAGGCCCTCTCTCTGACTGAGCTGCTGGGAGACCTGTGTGAAGG[C/T]CTGGAGAACCGTGGCACGGCCTACCTACTCCACGGTGAGGCCTACTGGACATAGACTTGCCGACTGAATGAATAAATGAATGAGAGTATATGTGTGTGGGGGGGCGAGTGAGCCAGCGAGCGTGTGACCGAGTGAGCAATTGAATGAGAGGATGAACTGCGAGGGAGTGAAAGAATTAATGAAGGAATGAATAGATGACAGAATGAACAGGTGTCTAACTACACCCCCCC
Str_1024	GTA0265744	G	A	TGTTTACCTACCTGTTCTACTTTGACTG	CATGTTTACCTACCTGTTCTACTTTGACTA	TGCAGTGTAATCCAGAGAGTGCT	GGTCGTGTTTCATTTCCATGAGTC	LG17	16899379 : 16899784	intron	tumor necrosis factor alpha-induced protein 8-like protein 1	TGCAGGAGGGTAAGTGCTTCTGGGGACGCTGGCCAGGCCGAGTCCCTGGCTGCCAAAGAGGCCCAGGGTCGTGTTTCATTTCCATGAGTCATGTTTACCTACCTGTTCTACTTTGACT[G/A]AGGTCTTGTTTTTTTTTAAACTATATAGTTTAAGCACTCTCTGGATTACACTGCACTGATGTTGGTTTAAGTAAATCCAGTTGATACGCCAGCACTTTGTCTCTCATTCCAGAGTGCCTGCCCAGCTCAAAGAAAATCAGTATTAATTGCTCTGTTGTATGTGGGAGATATATATTGCCTGAACACACAGTAATGTTGTCACTGTCATGTCTCGTTCTGTTTTCAATCCATTCCAGCAGTGCCAGTATAAATAGTGCTGAGATGGGATCCAAGCTT…
Str_4650	GTA0265730	C	G	CTTGTTTTAGAATTCCACCCAGGC	CTTGTTTTAGAATTCCACCCAGGG	TCTCAGCAGCAGCTGGTACA	GGTGAAAGAGCACAGTGCTT	LG17	11097024 : 11097474	non-coding		TGCAGGTTGATTCACAGTAAAGGAGCCGCAGCATGCTATCTGTCCACTCCTCGGGGGTGAAAGAGCACAGTGCTTGTTTTAGAATTCCACCCAGG[C/G]CCTCCCGTGGCTCTCCTGTACCAGCTGCTGCTGAGAGGATATTGGCCTCCTGCCTGCTCTGCTGTTCATGTTGTCTCTACACCATGAGAGCCAGTGCTGAGGTGGAATCCCAAAAAGGTTGGGGCCACAAAAACGACCCTTCAGATTTCATGCTATGTGCACCGCGTCCTCCTGAGTCCTGGAACATGTGCTCGGCACACCAATGACCATCCCTGGAGTGGAACGGTTGGATTGAAGGGCTTTAAAGGACAAGCTGGGTTTAAACAAGCCTGGTTCTCAATTTGTCCAGTCCCTGTAAT…
Str_47977	GTA0265700	T	A	GAATTAAAATTCATGTTCAGCATATTTTTCAAAATT	GAATTAAAATTCATGTTCAGCATATTTTTCAAAATA	CCTCTGTATGGCTGACCACCA	TCTGCCCGTTCAAGAAGTGA	LG17	43828759 : 43828307	exon	VAC14 component of PIKFYVE complex	TGCAGGGGGCGCCAAACACAATTAACATGAGGATACACACAGCAGGGAAAACTATACCTCATTGGGTCAACAGGGTTGGGTTCAATTCCATTACAATTCTGCCCGTTCAAGAAGTGAATTAAAATTCATGTTCAGCATATTTTTCAAAAT[T/A]CTTTCATTTTTTTTATTGGAAATTTCCTGAATTCAAATGGAATTGGTGGTCAGCCATACAGAGGAATCCCATTTCTCAGGCATTACCTGTGTGCGCAGGTCCTTGAGCTGGTTGCGCAGCTGAAAGAGCTCTGCGGAGGTGAGCAGGATGGTGTTGAGCGTCTGCACCATGGTGGATGCAAACTTCAGGTCCTCTTCCTTCAACAGGATGTCTGCCATGGAGTGGAATATGTTCTCCGCGTGCA…
Str_59680	GTA0265718	C	G	GCCCAGCTGGAGAAGCC	GCCCAGCTGGAGAAGCG	GGGCTCAGTACGCCTCCT	GTGTTCTTTGAGGCCCTGG	LG17	15831027 : 15831492	non-coding		TGCAGGCTCTTGGTCTCCCTGCCCAAGTTGGCCACCGTGCCATTGAAGGCTTTCAGCTTGATGGAGATGTCTCTCATCTGGCTCTTGGTTTTCTCAACGTGTTCTTTGAGGCCCTGGCCCAGCTGGAGAAGC[C/G]GGTGGGCCACCACGTTCACATCATCCCAGGAGGCGTACTGAGCCCTGTCTCTCCCAAATGAGAAACTGGTCCCCATATGGACCAAGACGGCCGCTAATAGCAGTAGGAATGCCAGTGTTGGCTTCATCTTTGTTTTGACAAGTGTCTTTGGTCGAAGCAACAATGCTGATCTTGTTTCAGCTCAGCTGAAGAAGTCTTGTTCTTTCTTCTGTTACATAGCCACAGAGGTTTTATATATCCTGTTGGTCACATGCTGCTGATA…
Str_259	GTA0265722	C	A	CTAGGGCTCAGGCTTTGTAGAG	CTAGGGCTCAGGCTTTGTAGAT	CTCAGCTACACCAGGCCAGA	AGGTTTAGCAGAACATTGGAGC	LG19	31524341 : 31523836	intron	autism susceptibility gene 2 protein-like	TGCAGGAGGCAAACAATCTCCTGGGTGGAGAGAGGGACGTGTGTTTGTGCATGTGTGCACGCATGTGTAGGCTTCCCCAGTCCCTACACCCTGAGCTGGCGCACTGAGCGTGCTAACAGGAGGATAGAGAGGGTGAGTGTCGCAGCAGCCCTTCTCTCCTCTCCTTTCTCAGCTACACCAGGCCAGATGTTCCAGAGTCCTC[C/A]TCTACAAAGCCTGAGCCCTAGCTCCAATGTTCTGCTAAACCTGCTGCCTGCCGTGGAAGAAGATGAAGAAAAACCCCTCCTCCTCCAACCCAAAGTCCCTCATGCACAAACGTCGCCTTCACTTCCGTAAATGTTTTTAGTGGTTCCTTTAATCGTTTAAGCTCTCTGGGGGCTAATGGTGAGGTACTCTAT…
Str_56269	GTA0265738	T	C	GGCCCCCTCTATTGCATTTACT	GCCCCCTCTATTGCATTTACC	AACAGGCTGCTAGCTCACTTCA	GCTGCACCACTCGGGA	LG19	39545913 : 39545473	intron	neurofibromin-like	TGCAGGACAAACCCTCCCCTAACCCGGATGACGCTGGGCCAATTGTGTGCCGCCTCATGGGTCTTCAGGTCGCGACCGGCTGCAACACAGCCTAGGATCGAACCGGGGTCTGTAGCGATGCAGTGCCTTAGATCGCTGCACCACTCGGGAGGCCCCCTCTATTGCATTTAC[T/C]GTATCTGAAATGAACAATGAAGTGAGCTAGCAGCCTGTTATCATGCGTAGTTGTGCCTCCATCGTTTGAGATGTCATATTGGCATCATGGTTAATATTGCTAGCGGTCAATATCCTGTGTTCATGGGACTGAGGAGTAAGCTGTAGAGGCCTGGTAATTGGCTGACCTTTCAAAGCAATCTAATACTGCAGGCTGTTAATAACAGCTTGTGGTGTTGCAGCAG…
Str_57473	GTA0265717	A	G	TCATTTGAGACAACCATATTCACTGTCT	CATTTGAGACAACCATATTCACTGTCC	GGCTGGAGGTGAGCTGATAGT	CCCTTTATGGGGAATCAGGTG	LG19	33818873 : 33819177	intron	nuclear pore complex protein Nup98-Nup96-like	TGCAGGACACCATTTCAGAGCTCAATGCCCATAGGATGGGGGCTGGGGGCAGGAACGGGCTGGAGGTGAGCTGATAGTAAAAAGGAGTAGAC[A/G]GACAGTGAATATGGTTGTCTCAAATGACACCTGATTCCCCATAAAGGGCACTTCTTTTTTGGGCCACGCTCCTCAGATAGTGCACTACTTTAGACATTTTTGACATGACTGTTCTGAACCTGCCTCCTCTGATTTCAGGTGAGCAGTGAGGACATATCGCTGGGAGATGACTCCATACAGGCGGAGCGAGTGGAGGAGGGCCCCCCCCACCCA
Str_800	GTA0265763	C	T	CTGGAAACACATTGGGGGC	CCTGGAAACACATTGGGGGT	CTGCCCTGTGGCTGTATTGT	ATGCGTGTTTGTGTGTTAAACTTTT	LG19	41611109 : 41610632	intron	protocadherin-1-like	TGCAGGGATCCCTGTGGAGCCACATGCAGCAGTGTGTGTGTGTGGGTGTGTTGTCTGATCATGCATGCGTGTTTGTGTGTTAAACTTTTTTTTCTCCCTGGAAACACATTGGGGG[C/T]GCCATTTACACCCACTGCATACTAGATGGTAACCTACATACAACACAATACAGCCACAGGGCAGCACAGAACATAGCAACAACAGGGAAATGATGGCAACTATCAATCACCACTAGACACACGGTCGTGACCCTTGCTCAATGCTTAGCGATGATTGCCCAAATCAGTGAAAGGACTTCATAGAACACACCACCGGACTGCAACTACTGTAGCATCCATGGCACAGTGCATAGCAACAGCAATATAGCAACAGCTGTACTGTGCATAGCAACAACTACA…
Str_8267	GTA0265756	G	T	GGCCTCCTCCGTAGCTG	GGCCTCCTCCGTAGCTT	AGGTGTACCAGCAGCAGCA	GCCCCTGCCTCCTCG	LG19	7329310 : 7328829	intron/exon	heterogeneous nuclear ribonucleoprotein A/B-like	TGCAGGTAGAACCCATTGCACACAGGCCTTCTCTATGCCCTGGTCCCTGTTGAGTTAATACTCACCGCCACGGCCCCTGCCTCCTCGGCCTCCTCCGTAGCT[G/T]CCACCCCCACGGCCTCCAAACTGCTGCTGCTGGTACACCTCTTTGGGCTGGGCGATTTTGATCTCACACTGGGATGACAAAACGAGGATGTTTAATTATACAGATGCTGCAAAGATACCACAGCATGGAGTACAAACATGCTAGGGCTATTTAGACAAGTCACATCTTAAGTTATAGCATTGGGTTTAGCTTAAAGCTCACAGTGACCCCATCTCAGTCAAGAGGACACTGAATGTCAATACAATTCACTTAGATCAGAATTCTGAAATGCAAAGAAGTGTTCAAATTGATG…
Str_100180	GTA0265701	A	G	CAACTGCATAAATTCTGTCATTTGCCTA	ACTGCATAAATTCTGTCATTTGCCTG	CCTCCTCCTCTGCAGGTGTA	CCCTCTTCTGGCCAATGAAC	LG20	39813342 : 39812886	intron	serine/threonine kinase 39	TGCAGGTCGCCCTATGAAGAGATCAACTAAGGAGCAGGGCTGCCCTCTTCTGGCCAATGAACAACTGCATAAATTCTGTCATTTGCCT[A/G]GAGACACATGTCTAGAATATTACTATTGTGTATTAACTCTGGTTGAATTAATACACCTGCAGAGGAGGAGGGAGTCTCCCTGGGAGGAAGGGAGGTAGACAGAATGAGGAAGGTGGGGAGGATGGGAGGGAGAGGGTAGTAGATAGACAGACTGAGTAAGGGGGTCATAGGGGAGAGAGTCTGATCTGGTCGGTGATGTGGACAGGTTACAGAGTACTGAGATGACCATGTTTCTGCAAGGCTGCCTCTCTGTGCAGGCTAGCCTGTGTCTGCTGAGTGGATAATGTGGATGATTCTCCATAGGTC…
Str_1928	GTA0265742	A	G	AGAGAGTTAAAGCCCCAAGCT	AGAGAGTTAAAGCCCCAAGCC	TCCCTCTCCATCCACCTCCA	AAAGACACTGTAGACTGAGCCA	LG20	47575737 : 47576143	non-coding		TGCAGGTCTTTTACCCCTGGCGAAAACATTGTGTGCACGCTCGTTCCTCCCTGACCAGAAACTCTCCTCCCCCCTATCCCTCTCCATCCACCTCCACTTCTTTTTTTAGTGCAT[A/G]GCTTGGGGCTTTAACTCTCTGGCTCAGTCTACAGTGTCTTTGGATCACCAGAATGGATTGTTGCCCTTTAGTCTAAAGTTTTTCTGGTGTCTTTAACAATCTATCACCCATGGTCTCGTTCCCCAGAATCTTCATATTGTGAAGTTCGCTAAATCCCATGTAAGGTGCATTACTTGCATCTGAGCTGTTTCCCAACAGTCATTGTTGTCCTGTAGTGCTTGATAGGTAATTTTTTTTATTGTTTAAGTTCAAATAATTATCTTAAATGACACCCACTTTA…
Str_39056	GTA0265769	C	T	CAGATCACCTTCTACGAGGACAG	CAGATCACCTTCTACGAGGACAA	TCTCATAGGAACGGCCCTGG	TGTAAATATTTTTTGGTGCTCCCAGA	LG20	33278475 : 33278912	intron	gamma-crystallin M2-like	TGCAGGAGTGACACCTGCTCAGGAAGGAGGACATGTCAGCGCAGTCCTGGGTGGTCTCATAGGAACGGCCCTGGAAGTTC[C/T]TGTCCTCGTAGAAGGTGATCTGGGAGCACCAAAAAATATTTACAATATTATGGCAACATAAATAAAAATATATGAATCCGCAGATACGAGCTGCTTTATAACTAGCATTGCTACATGCTCCCAAATGCCAGCTCCCAAACGTTAAATTATGATAGGTTTTGCAAAATAACCAGCGAACAAATGTAAAAACTGTTTGGAGGAAACAACAACATTGTATGGATGTCGAAAAGAAGCCTCACGTGAAAAAAGGTAACTATCACTTTAAAATGGTGATTCACTTAACCAGCCATTATTCAGACATTGGTGAATTAAAA…
Str_8365	GTA0265724	C	T	CGGCTCTGGGAGCTCG	CGGCTCTGGGAGCTCA	TCCCAATGGAGATGCCAGATCA	ACTTGGTTCCAGCGTATTTGG	LG20	33811464 : 33811938	exon	coagulation factor V	TGCAGGGGGAGCACTGGGGCTATGAAGGGACACACGGGATGGTCCCAATGGAGATGCCAGATCACATGACGAAATATATTGGAAA[C/T]GAGCTCCCAGAGCCGCCAAATACGCTGGAACCAAGTCCAACTCCGGAAATGCAGAAACCCAACATCAAGGTCGTCCACCGTAGACAAAGACCCCGTAAAGGCTATGCCATGAAAACCAAGAAGAAGAAGGAGTACAAGCCCCAACCTCCGAGAGGCCGCAGTTTCTCCCCCAGGGGTTTCAAACCCCCTCCTATCACCGCTCAAACCCCCAGAGGGACCCGACCCATTTCCAGCGAGGAGGACTTCTCAAACAACGCCATTGTGATTGGCGTGCCACGACCCGACTTCAGCGACTATGAGATTTATGTC…
Str_15228	GTA0265703	T	C	GACACAGTTAGACAATGACACCTAGATAT	ACACAGTTAGACAATGACACCTAGATAC	GGCAATTGAGATCAGCCACCT	TCTCAGCTTTCAACTTGTTGGG	LG21	10086052 : 10085633	non-coding		TGCAGGCTTCCAGGAAGAGAAGCTCTCTCAGCTTTCAACTTGTTGGGTATGACACAGTTAGACAATGACACCTAGATA[T/C]CAAGGTGGCTGATCTCAATTGCCCTAATTTCCTTTGAGAAACCACGCGGTTAGCAGCTAACCACAGCTCAGGGGCATTTACATACTGTGTAGGTCTCAAAGCAGGGCAGCAGCCAGTGTGTGTTTACATAGAACCAGAAGTGCAAATAGGCTATGTACATGGAGGAAGAGAAGAAGAAGAAAACAAGTTATATTTATACAAGTTATACAACTATATTTACAGAATGTGGTATTATGAGAAATGGCTGTGGAAGAGAAATGTATCAAGGTCTCTCTAGCAGTAGCAGTGTCTCTGTAGGAGTATCTCTTAAGTCTTC…
Str_16738	GTA0265686	A	G	TGTCTGTGTCTGGTTTGTCTTCA	TGTCTGTGTCTGGTTTGTCTTCG	GACACAGCCAAAGCATCCCA	CACTCACTGGGCTGTTTCTG	LG21	51313876 : 51314350	exon	protein Niban-like	TGCAGGAGTTTTCAGGTAGACTGCTCTGTCTGTGGTTTTTCTCTGTCTCTGACCAGTGGAGAGCACTGCGACCTCAGGAAGAATCATACTCATTGGTGATAGAGCCTCGACACACACCGACACAGTGTCGTCACTCACTGGGCTGTTTCTGGCTTTGTCTGTGTCTGGTTTGTCTTC[A/G]GTTCCTGGTGGTTGGGATGCTTTGGCTGTGTCTGTAACTTCAGGTGTCTGGGAAGCTGGTTCAGCCACAGGAAGAGAAGCCTGGGGGGAGGGGCCATAAGGGGTGATTGTGGCCAAAGGGGCGTCATGATAGACTGAGGAAGCATCAGGTTTGGTTGAGGCAGCACCAGAGGGGTAATCGCTTTCAGCAGAGGACATTTCAGCTAGAGGTGAAGGGG…
Str_59616	GTA0265758	T	C	GACTGCAGCACATACACTGAGTA	ACTGCAGCACATACACTGAGTG	TCATGGAAAGAGCAGGTGTCCT	CATTGTTTCCTGTTTTGATGATTGCT	LG21	23953801 : 23954331	non-coding		TGCAGGGGACCCACCAATCCTGAAGAAGTTTTAACAAGTGACATCAATGAGGGATCATAGCCTTCACCTAGATTCACCTGGTTAGTTTATGTCATGGAAAGAGCAGGTGTCCTTAATGTTATGTA[T/C]ACTCAGTGTATGTGCTGCAGTCTAGCAATCATCAAAACAGGAAACAATGCTTGTCTGTCTGAGTAATACGTCTTTGAGCTCAGCAGCACACAAAAGGCACCAGGAAGTGATCGATTGGTGTTGTACAATGGGTGGGAGGTGTTTGGAGATGCGAGGGAACTTGCCCAGAGGGAGGGAGGGAGGGAGGGGACAGTGAAAGGACTGGTGGGTGATTGTGAAGTGCAAGGCAAGTGACAGCGTTGAGGTGACGCAGCAATGGTGTCATCAGT…
Str_91767	GTA0265821	T	G	GAGCCAGTCTGACTGCCA	AGCCAGTCTGACTGCCC	ACTGCTCTGCCTCCTGCC	AGATCCATACCTTCAGTGAGCC	LG21	11160152 : 11159837	intron/exon	uncharacterized LOC115156670	TGCAGGCCCAGGTGGCTGGCTCATTGGAGCACTCCCCTGGTTCCCCGTGGCTCCGGATGGCTGTCACGGGCGGCCTGAGGCACTCCTTACCCAGCCTCACTGCTCTGCCTCCTGCCCTGAGTCTGGAAGGAGCCCTG[T/G]GGCAGTCAGACTGGCTCACTGAAGGTATGGATCTATTTGACATAAGAAGTGATTGAGACTCATTCATCTGGTCTTGTCTCAAGAAGTGCAATGGCGAACCCAGGTTTGTGTATTTCCCATGTTAATGCTGTATAAATGGTGAAACG
Str_3879	GTA0265797	A	T	ACTTGTCATTCTGGGTTGGATTGA	ACTTGTCATTCTGGGTTGGATTGT	TGAGCAAACAGAGGCAAGTCTAACA	GATCGCAGTGATAAGCACTACAT	LG22	24123200 : 24123599	intron	neuroligin-1-like	TGCAGGATAAAGAGACTTGTTGAGCTCTTGAGAATATGGACAGCAAAAAGCTTTCTAAGAGGAAAGCTCTCAAACATTAATGATGCTAAATGATCGCAGTGATAAGCACTACATTATCAATGTCATTATGTTTGACTTGTCATTCTGGGTTGGATTG[A/T]TGTTAGACTTGCCTCTGTTTGCTCATTTTCAAAGAACGTTATTAAATGGGCTAACTACTAGGACCAGATGCATTGATGAATTCAAATATCCTAAACACATCCATTGGTGATAGGGATGAGGATTGAGAGGGTCATTTTGGGGTCAAAAGTCAACATATCACCAATTTTCTTTACCAAACAACATTTAGCCTACCTTTACCCTGTCATAGTCAAAGACATCCATTCATATAGCACATT…
Str_71906	GTA0265835	T	A	CATAAAGTGCTCATGGATTCAACACTTT	CATAAAGTGCTCATGGATTCAACACTTA	TGAATTAGTCATCCATTTGAATTGTGTGAAAAGTT	GCTGCCTGGACATAGTTACATAAA	LG22	19094435 : 19094831	intron	nuclear receptor ROR-beta-like	TGCAGGAGTGTAATGGGCTGCCTGGACATAGTTACATAAAGTGCTCATGGATTCAACACTT[T/A]AACTTTTCACACAATTCAAATGGATGACTAATTCATTTGAGGACAATCTCTTAATCACGTGGAAGTATATGGCATGTATAGTACACACAGCGCCATATTTTTTTCATTAATTTATTTAACCTTTATATAACTAGGCAAGTCAGTTAAGTCAGTTGTTTTTTACAATGACCATACAGTAGTACGTAGCACTATGTAGCAGTTCAGAATGTCAGCAACGTTTCTGGACATTTTTTCAAGAATGATGAGTTCTCATGGGCCTTATATTTCTGGTTTGATCAATGGGTCAGGGAAGTTTGACCTGTAGTCATGCTCTGTCAAGTTTAGACGAAGGAC…
Str_924	GTA0265787	A	T	CCAATGTTACCCCAATAAATTAACCACA	CCAATGTTACCCCAATAAATTAACCACT	CGCTGGTCTCAACCAATGGTC	TGGTAACTGAAAAGTCATAGTAGTAATATCCA	LG22	33430975 : 33430544	intron/exon	transcription initiation factor TFIID subunit 4-like	TGCAGGAGGGGTCGGAGTGGCCCCTACCACCTGGTGTGAAGCAGAGCAAAACACGCATGCAGACAGAAAATGGTAACTGAAAAGTCATAGTAGTAATATCCAATGTTACCCCAATAAATTAACCAC[A/T]CTTTATCCACCAATCAAACCATACCTGTAGTTAAATCATACACTAAACCAGACCTTGACCATTGGTTGAGACCAGCGTACCTTAACCAAGGGTGTACTCTGTGCTATGGTCACATGGGGGCTAGGAGGCACTCTGATCACACCTGGATTCTCAGCTTTTCTCACGACAGTCGCTGCAGACACCTTTAATGACATAACAGCTGGATCTGTATTCACAGTAAGGCGGAACTCCAGTGCACACACACACACGTTACAGCCCTAACACACAC…
Str_105395	GTA0265813	G	T	GAGCAGATACACAACCTCATTTAAGG	TGAGCAGATACACAACCTCATTTAAGT	CCCATGCTGTAGCTGTCGC	AGCTTTGTAATATCTCTTCAACATCTCAA	LG23	38181987 : 38182455	intron	folylpolyglutamate synthase	TGCAGGAAGACGTGGAAGGCCAGGATTGTCAGGAAGCGGAAGTAAGCAGGCATACTCCCCCCGTGAGTGTCCTGAGAGGGGTCAAAGGTCAACAGGATATTACTATAACAGCTTTGTAATATCTCTTCAACATCTCAATGAGCAGATACACAACCTCATTTAAG[G/T]GCGACAGCTACAGCATGGGACATCTACAACAAATCATATGACACACATGCACTGGTCATTATAGGACGAGATGTTTTTCATTTCCTTCCTAAAGTCAATTAGCAGTTCTTACGGCTAGAGACAGGAATACTACACAAGGTAAAGTGGGCTGAATTCAGGCAATGGCCCAGGCCCAGATGTATAACGCTTACAGGCAAATTGTGAAGGGCCCTGCTATTTTAAATGAATGA…
Str_39434	GTA0265824	C	A	GCCCTTGTATAAAGTTCTGCCAAG	GCCCTTGTATAAAGTTCTGCCAAT	GCTTACTGCCCTGAGAAGGC	GACCGTTACAAAATGTGTGTATGC	LG23	37484874 : 37484371	intron/exon	serine/threonine-protein kinase N2-like	TGCAGGTCCTGGCAGCCCATCAGACGCACCTCCAACCGACCTGGAGAGAGACGAGACAACATACAGGGAACATTAGTTCAGGCTTACTGCCCTGAGAAGGCAATTCAAACTCCATGTC[C/A]TTGGCAGAACTTTATACAAGGGCATACACACATTTTGTAACGGTCTTTTCATGCAAGTAATTTCCTTCAGGGTCACATCAATATACTATACGACAACAAAATATCAAAAACCATACAAAAATAACACAATGAGACCAAAAATACCACACACACACATTTTGAATAGTTAACTAAATCAGGCCGCTATAGCATAGAGTAACAACGCTGTCAGCTACCTGTGAGAGTGGCAGGTTTGAAGAAGGAGGACGACGAACAGGAAGAGGTGGAGTTGAGGCG…
Str_53938	GTA0265829	T	G	CTAAATAGTCATTCAGAGCAGTTTGGTT	CTAAATAGTCATTCAGAGCAGTTTGGTG	TCCTCAGCAGATGAGCAGCC	GGACACATACAGTGTAAAGGTAATGC	LG24	39097006 : 39097367	intron	UDP-glucuronic acid decarboxylase 1	TGCAGGGATAATGTGTTACCATGGTATTATCCTACTGTAAGGACACATACAGTGTAAAGGTAATGCTAAATAGTCATTCAGAGCAGTTTGGT[T/G]TGGGCTGCTCATCTGCTGAGGAGTGTGTGATTTCATGTGGAACTGTTTCGCCTGCCGGGTTTACAAACGCACCCGACGACAAGACTAAGTGACACATCAATCATTTAGTTTGTTGTATTCCCTTAAGCTTGCATTGTACGAGCACACACACACAGGTTTGCTTGTTACATTCCCAGACAACACCTTCACCCCCATTGGCGTGAGACTTCTAATCAGAGATCAGTGTGTCTGGGGAGAAATGTCACCCTGGATAACAGCCTGCGCAGACA
Str_57027	GTA0265834	G	T	CCTGTGGAGACAGAAAACCAAG	CCCTGTGGAGACAGAAAACCAAT	ACGATGTGGTTTTCGAGGTTCACT	GACACGTTACAGAGAACACTCC	LG24	15783750 : 15784212	exon	dedicator of cytokinesis protein 9-like	TGCAGGACCTTCTCAATGCGAGCCACCAGAAAGATATCTGGGTGTGGACACGTTACAGAGAACACTCCCTGTGGAGACAGAAAACCAA[G/T]TCATAACAGATATGAGTGAACCTCGAAAACCACATCGTCATATTGAGAGATTAATAGCTCAAAAGATTGTACAGAGATTAGTATCTCTAATATCTCTTCACCTGTCTGGGGTACTGCATGGCCCCCTCAGGCAGGCCGTGGACCCCCCTCTGCACCCCCGGCAGAGCGTCCCCTCCCCCGTTCATGTACGGGCTGCTGGGGTTGGGCACTAGCTGTCTGACGGACGGGTGATTCAGGTCCACGTAGAAGTCCGACGAGATCTTCCTGCTGTTCTGGATGTCAAACAGCGACAAGGTCACGTAGAAT…
Str_5835	GTA0265792	A	C	CAGAGAGAACCCTGCACACAA	AGAGAGAACCCTGCACACAC	TGCTCCTTGACGACACCAGG	AGGACTATGTCTGACAGCCC	LG24	35626667 : 35627006	intron/exon	ornithine carbamoyltransferase	TGCAGGGTGAGGAAGTCTGCGAGGATCTGGATGGGGTGGTAGAGGTCAGACAGGCCGTTGATGATGGGGATGGAGGCATCCTTCACCAGCTCCTCCAGAGTAGTATGGCTGTACACCCGTGCCAGGACTATGTCTGACAGCCCAGAGAGAACCCTGCACACA[A/C]ACATTATAAAGTTTTATTCCAATGGTGATGATAACCTGGTGTCGTCAAGGAGCAAAAAGTTGGCTATTTCTGTGGCCTTGGCTGACTGACCTGGCTGTGTCTGTGCTGCTCTCGTTCACTCCCAGGTGGATGTCCTGAGACGTGAGGAAACAGGGGTGTCCTCCCAGCAGAGAAAAA
Str_vgll3_2	GTA0265788	C	G	CCCCCTTCTCCCCAGG	CCCCCTTCTCCCCAGC	GGGAGACAGCAACAGCAGC	AAACCTCCAGGCCCTGT	LG24	28815980 : 28816349	intron/exon	transcription cofactor vestigial-like protein 3	AGAAGAAGCTGGGTGTTTACAGTAGGATGCAGCAGGACAGCACGGAGCAGCAGTTTCCAGGGGGGAGACAGCAACAGCAGCGTGGGGGTGGAGGGGGGAGGCTG[C/G]CTGGGGAGAAGGGGGTCCGACAGGGCCTGGAGGTTTCTGGGCTGGGGGGCTCTTGGAGGTCTGGGAAGGACAGCCAGCCGGCTGAGGCAGAGTACCTGAGCTCCAGGTGTGTCCTGTTCACCTATTTCCACGGCAACATCGAGGATGTGGTGGATGAGCATTTCTCCAGGGCTCTGAGCCAACCCAGCACCTTCACCGGAGAGACCAAGAGCTCCAGGTGCCCACCCATTCACACCTCTGCCTCGGCAGGACTGTGGAAAGGTAG
Str_26976	GTA0265802	G	T	AGGTCAAAAATAAGCCTTAATGAATGGG	AAGGTCAAAAATAAGCCTTAATGAATGGT	TGCAGTCAGACAGACTGAATTCCTT	CAGGTATTCAGGTACATCGCAA	LG25	18902726 : 18902317	intron	leucine-rich repeat and fibronectin type-III domain-containing protein 5-like	TGCAGGACGTTGTTGAAAACTAGGTGTGAGCAGTATAACCAGGTATTCAGGTACATCGCAAGGTCAAAAATAAGCCTTAATGAATGG[G/T]TCGTTTTAAGGAATTCAGTCTGTCTGACTGCAATATTATCAATTTGAGGGTATGGGTGCAGATCAAAATTACGCAGTGGGATAATTTGATTGGCCAGGTCGCTGGTTGAAATGTTATACATAGGATCAGTTGTGGTGCCGTGTAGGCTATCAATCGTTAGGCCTGTTCTATCTTTATCTTGATTTGGGTGAATGTGGTACATTGGTATTTTAATAGGATCCCAATTATTTATTAGGATCACCACTCTTCCTGGGGTCCAAAATGTGGTGGTAATGATGGTGTGTGGGTGTGTTAACGCAGGCACCCT…
Str_68874	GTA0265840	C	A	ACTCAGTGAGCTATACATGTAAATACGTTTC	AACTCAGTGAGCTATACATGTAAATACGTTTA	AGAGCACAGGCCGCACA	TCTGGGATTAGTTGCTGTATACTGT	LG25	39554814 : 39555327	non-coding		TGCAGGATGGTGGGTTGTTGACCCAATGCCCAACGTTATATTCTGGGATTAGTTGCTGTATACTGTAACTCAGTGAGCTATACATGTAAATACGTTT[C/A]TGCATGTGTGCGGCCTGTGCTCTTTCTCCCCACTCCCTCCTACTAATCCTTGCACAATATGCACAATACCTCAGGCAGAGAGGGACACTCCAAAGCGTGGCCCCACACTCTGAGCACTAATTTCATGCACAGGACAAGAGAGTGTGTGTGCCTCACAATGTCAAGAGGACAGGCCAGTCAGCCCGCATGACTTAAATGCAGTCTTTCTGCTGCTCCCTTTACAAAACCAACCTCTCAAAAAAAATGGCCGCAACTTGCGTCAATGTACTCAAAGCAGTGGTGGCGTGTTAGTCTGGT…
Str_19673	GTA0265809	G	C	AGCTGGCGGAGGCATC	AGCTGGCGGAGGCATG	CCTGAAGCTGCTGGGAACG	GCCCCTCTCTCTGTGTGT	LG26	20611013 : 20610514	intron/exon	BICD family-like cargo adapter 1	TGCAGGTAGACCTCCTCCTGCAGCTCCTCCACCTGGACCTGAAGCTGCTGGGAACGCCCTCTCGCCGCCGCAGCCTCCTGC[G/C]ATGCCTCCGCCAGCTACACACAGAGAGAGGGGCACACACACACACACAAAAACATAGAGGGAAACGCACACAAAGAGAGATACATAAGGTCTGGTCAACGTCATCTAAAATCAACCACATTATGCAAACATATGAGATGAGATTCAGACCCCATCAGTTTGACTATTGAAAAGCAGATCTAGCTCTAGAGACACACAAGTATACATAACATGCCAATGTCATCCATAAATCACATATTACACAATATGTGCACTATATCAACATACAGTGCTATTGGAAAAGCTATGTAAAAAATGTAAACTGCCATTCAACC…
Str_633	GTA0265804	T	A	CTAGAATCGTCCAGAATCTCCTCAAA	CTAGAATCGTCCAGAATCTCCTCAAT	GCCAAACGGGATGCCCA	GAAGGAGAGCACTCTTTGTCC	LG26	7961699 : 7962132	intron	leucine-rich repeat and fibronectin type III domain-containing protein 1-like protein	TGCAGGCCAATCTCTCCCATAGCCCGGACAACGCAGGGACAAATGGGTCTCCCGGTCGCAGCCGGCTGCGACAGAGCCTGGACTCGAACCCAGAATCTCTAGTGTCCTTAGACCACTGCGCCAAACGGGATGCCCAACGGCAGATATAT[T/A]TTGAGGAGATTCTGGACGATTCTAGGACAAAGAGTGCTCTCCTTCAAGGAGCGAATGGTAGTCTATTGGGCGCTCAAAAACCCAATATTTTCAGAGGTGTGAGATTTGGAATCGTGACATTACATACTTTCGAAGAAAATAGTTACGTTTCTCGACATATACACTAACTTTGAGAGGATTGCATGACAACGTGAACACGATTGGTCGACAGTCTGCAGGGTGGGGCATTATACTGTACATTCCTT…
Str_76890	GTA0265828	G	A	AAGCCAGCTACCCTTGAGG	GAAGCCAGCTACCCTTGAGA	AGCGACGGCCCGTTAAGT	TGATTCTTTTGAGGAATTGAAGTAACCT	LG26	8897959 : 8898390	intron	leucine-rich repeat and fibronectin type III domain-containing protein 1-like protein	TGCAGGAATCAGGGGCCAAATCATTCAACTGGGATATTGGCTGTATTGACTGAAGTCTGATTCTTTTGAGGAATTGAAGTAACCTTAATAGAATAAGTACTTAAGAAGCCAGCTACCCTTGAG[G/A]AACTTAACGGGCCGTCGCTGCTCTCTGACAACGATATGCCTAATGTCTGCTCTTCAGCGTGAATGTCCTGTCATAGCTGTGAATGAAAAAATGGAATGAGACATTAGTGATCCAATCTGTGCTATCACACAGGAGAGATACCCAAGAGGAAATATTTAATGTCTCACAGCATATAGTAAGAGAACTGCCATATCGGACACAGTAGAAAAACTAAAAACTGCAAGAGAACTCACCTGTCACTGAGTTCATCACACCAATTGTTTTTGTCAGC…
Str_21529	GTA0265843	A	G	CTGCCGGCTTCCTTCTTAAAAA	CTGCCGGCTTCCTTCTTAAAAG	CAGCTCCTCTGCTCCCCA	GGCTGCATACAGGGCG	LG27	24162340 : 24162806	intron/exon	homeobox protein cut-like 2	TGCAGGTCCCTGATTGGTTGACATTAGGGCGGCTTTGGCTGCATACAGGGCGGTGGGGAAGGCCATGATGGGGCTGCCGGCTTCCTTCTTAAAA[A/G]GTGGGGAGCAGAGGAGCTGCTTGTGGAGGACGTGGTCCGCAGACAGCCTGCCCCCTGAGCAAGGGGACACAGAAAAGGGGCGGGGGAGGTCGTGGCTAGAGGAGGAGACGTCCATGGTGGGAGGACCAGGGCTGGCCGAGGTACGCACATCCACCTGGGAGACTGAGGAGAAGGACCCTGTGGGCCTGCCCCCCTCTCTGCCTGACTCCTCCGATTGGTCCTCATCTGCAGACACAGTCACACTCAGTTTGGCAGCACTTTCACAGCCACTGGGGTTAAAGCTGCATAGGACCAACACAG…
Str_68875	GTA0265785	C	G	CCAGAAGTGAATGCCTTACAATTGG	CCAGAAGTGAATGCCTTACAATTGC	CACCCTGTTTTCCCATGCGT	TGTTCCTATTGTGTTTAGCCAGAAG	LG27	16300540 : 16300978	intron/exon	dynein axonemal heavy chain 10	TGCAGGTCAGTTCAACCTGCCTGAGTGACAAACACCTCAACATCCTCTCAATCTAACCTTAAACAGACCGATCACATGCATATCCTTTATTGATTCAATGACTAACCCACACCCTGTTTTCCCATGCGTTCTATGAATGCTCAACAATTTATGAAAA[C/G]CAATTGTAAGGCATTCACTTCTGGCTAAACACAATAGGAACATACTTTTGCAGATCTTGGAGGAGTTCTATAACATCTTTGGTCCAGAGCTGAAGGCAGTGACGGGGGATCCTAAGCGTATTGACGATGTGCTGCGCTGGGTAGACAGCCTGGTGGTGCCCATCGAGGAGCTCAGCTTCGACCCCTTCAACATCCGCAAGATGGGCAGTTGGAAGATGGTCATGCAGGACTTCAAGG…
Str_100085	GTA0265818	T	C	GCAGTGCCTTAGACTGCTGT	CAGTGCCTTAGACTGCTGC	AGCGCTTCTCAGGGCCTC	CGGGTCTGTAGTGACGCC	LG28	23949617 : 23949122	non-coding		TGCAGGTGCACGGCCCACCACAAACTCTCCCCTAACCTGTACGATGCTGGACCAATGTTGCGCCGTCCTATGGGACTCCCAATCACAGCTGTTTGTGATACAGCCCAGGATCGAACACGGGTCTGTAGTGACGCCTCTAGCCCTGCGATGCAGTGCCTTAGACTGCTG[T/C]GCCACCTGGGAGGCCCTGAGAAGCGCTTAAATGGATAGTCATTGGCTCAATGACTTGAAGTCCATGGGAACAGCTAGCATGTCATTTCGCTCCCCCATCCGCTACCCTTGCCACCACTGCTGAAACACTGCAATTGTGATGCAAAGGTCTGCATTATTAGGAATGCAGAATCTAAAGTCTCAGACTGTATGCAAACCAGGGTGGCCACACTGTACAGGGGGCCTAA…
Str_33105	GTA0265801	C	G	CCTAACTATGGGCCCAATCCTAAC	CCTAACTATGGGCCCAATCCTAAG	GAGGCACTGGCCGGAATT	GGGAACAAACAACACAAACCTTC	LG28	25240366 : 25239973	non-coding		TGCAGGATGTGGCCTGGCGGACACGAAGCAAGGGATGACGTAGCGACAGTTTAGCTCAGGGAAGGAGTGCAGAAGGTAGGCCCTGCCTGCAGCGTACTCCTCTGACCTGGGAACAAACAACACAAACCTTCCTAACTATGGGCCCAATCCTAA[C/G]CCTAAACATAAATCATTTTAGCTGACATGATTTGTGCAAAAATTCCGGCCAGTGCCTCCGTCCGTCATTATTTCAGAGAAGACAAAATACATTATTCACTAAACGGAAAAAAGTAAACGCACTAAATGCAGTGCAAGGTGTGAAGCAGATGGGTAAATGTAATGATGTCATATATATTTCCTTAGATTATGTTGCTTGCAATCAACCTCGGTCGAAGTGTTTTACTTTTTAACATAGAAA
Str_3988	GTA0265803	C	T	TGCGGGCCTACTTGCG	TGCGGGCCTACTTGCA	CTAGACCAGGGATGGGCAACT	TGGTCTTTGGAAATTGACCTGC	LG28	21071763 : 21071435	intron	F-box only protein 44-like	TGCAGGTCCTGAGATGAACCAAAGACAAGAGGACACACACAGCAAACACATTTACAATTGTTGATAGTAAGCAGCCATCTAAGTGTCCATATAGGCTAGACCAGGGATGGGCAACTGGTGGCCCACAGGC[C/T]GCAAGTAGGCCCGCAGGTCAATTTCCAAAGACCAAAAAAATATATAAAATCAGTCGGGATCTCGATGTCCTCCCAAGTGGTGCAGCGGTCTAAGGCACTGCATCTCAGTGCTAGAGGCGTCATTACAGATCCTGGTTTGATCCTGGTGTGTTGTGTGTTAATAACATTCAGACTACGTTACCCAGCAGGCTATGCAGGGG
Str_47659	GTA0265807	G	C	CCTAGGATGTCTGGCTGGTTG	CCTAGGATGTCTGGCTGGTTC	CCTGTCAGTGTCCACCAGCA	CAGCACTTATAAACTGAGGCCTT	LG28	22293234 : 22293752	intron	SAM pointed domain-containing Ets transcription factor-like	TGCAGGTGAAACGACAGTTCAGTTGGATACCAGAGTGACAGTTAATTCTACGGTGGGGGGGCCTCTTATCTTACCCTGAGGTAACAGACATATTGTAATGTCAAGTAATAACGTCACGCAATACTGTATCAATGACAGCTGAATCAGCACTTATAAACTGAGGCCTTTAGGCCTAGGATGTCTGGCTGGTT[G/C]CTCATGTGCTGGTGGACACTGACAGGGTTAAGTTTTTTAGGCACCAAGATTGATTTGAGCTTAATTGTAAAAAGAAAGTCCCTGCCCTCATGGCATATTAGATAAAAGGTGGATAATGAATAACCCAGCCCATATCCATGGTGTGACCACAACAGCTCATAATGCTGCCCTGGCCATGCTCACGTAGCGGGAGGGATTACACT…
Str_769	GTA0265845	G	A	GGCGCATGGCGTTTCG	GGCGCATGGCGTTTCA	GAAATGGGTCAGCCACGACA	CGTGCTAGCAGAGTTCGAG	LG28	160720 : 161137	exon	zinc finger BED domain-containing protein 4-like	TGCAGGTACCTGGGCGTGACCTGCCACTTCCTGTCGTCTGATTGGCAGATGCGTTCCGCCCTGCTGGCCTGCCTGCCTCTGGTTGGTGGGCTCTCGGCCAATCGCGTGCTAGCAGAGTTCGAGGAGGTGTGTGTGGCGCATGGCGTTTC[G/A]GGCCGAGCGTTCCGTGTCGTGGCTGACCCATTTCCCGCTGAAACTCACCCCTCATGCCGCCTACCAGGGTTCTGTATCCACGGCAACCCGGGAGATGATGCCGAAGAGGAAGAGGAGGAGAGTGGGGATGAAGGAGGAGAGAGGGAAGGAGAGGTAGAACAGGAGGACTGGTGGGAGGGAGGTCTGGGGGCCGGCAGGATAGACTGTTTCTGTTGTTCTCTGGGTCAGTGTGTGAGAGATGGACT…
Str_22343	GTA0265823	A	G	CACGAAAATGCCCATATCAAAACCA	ACGAAAATGCCCATATCAAAACCG	TGGTACCCTTCGTGCCAGTT	ACCACAGACAATGATTTTGAGATACAA	LG29	45634070 : 45634513	non-coding		TGCAGGCTGCAATGTTTTTATGTTTTGGCTTTATGTACTGTAGAGTATTATTACATTGTTGGCAATGGCAATACAAGTTACTCTTAGATTTGTATCATTTTCATTTAAAATAACCACAGACAATGATTTTGAGATACAAACACTATTTTAAATTAAATTAAACTGTTCCACGAAAATGCCCATATCAAAACC[A/G]TAACTGGCACGAAGGGTACCAATAACCACATAATTAAGTTATGAATCAATGAATGCCCATGAAATGGCAGGAGAGAGCGCATTTTGGAGAGACATGCATTGTGCATCTGAACCACAATCCCCATATTCTTGGACTGTGGCATCCTCGTGGCCTCTTCAATGGATTAGTTCACTGAGACAGGCGCAAATCACACAGGTGTCTT…
Str_10150	GTA0265790	A	G	ACTGAAGTCAAGAAACTAGCAGACT	ACTGAAGTCAAGAAACTAGCAGACC	TGGGCACATGCTGCTAGTGA	AGTCATAAGTCACACTGAAGTCAAGA	LG30	3777648 : 3777247	intron	tyrosine-protein phosphatase non-receptor type 11-like	TGCAGGCTTCATGTCTTGTTAACCATTAGCGTATTCATGGCAGATTGAATAGGACCCCTGGGACTGGATCAGGCATAAGCAGGAAGCTTACGAGAGGAACTCTTAATAAGCTGGCCTGGCCTCATGGTTTCATATCTGGGCACATGCTGCTAGTGACATGAGCTTTGTGGGGAA[A/G]GTCTGCTAGTTTCTTGACTTCAGTGTGACTTATGACTTATATACTTAATGTACAGTATCTTCTTTATAATTGGACAAGTAAATGGCATAGCTGAGCATTCAAAGCTGAGGTTATCTTTATGTTAGAATTTAAAACGTTTGGTTTTGTCCTTGTCCTGGTCATGTTTATCTTTGTTCATCCACCATGTCTTGGTTGACATGCAGTAGCAATTGCTTATTCC…
Str_106518	GTA0265794	A	C	GCTTTTCACCAATCCAACCCT	GCTTTTCACCAATCCAACCCG	GGTATCCTTCCTTCCTCCCTTGAA	AGGTTACAAGACTATTGCTTTTCACC	LG30	20147216 : 20146748	intron	gamma-aminobutyric acid receptor subunit delta-like	TGCAGGCCTTTATACAAAATGGTTGCCATATTTCACTGCTACTGTACTGTTGCAGTAAAACTAAATGTGAAACTACCACTTATGTGTCATCCACATCAGCCAATAGGGATTCAGTCAGAGCATGCATCTTATGAAAGGTATCCTTCCTTCCTCCCTTGAAGTATTCAACAGATTCAAC[A/C]GGGTTGGATTGGTGAAAAGCAATAGTCTTGTAACCTTTATTTCTCTTAACTAATACCGTTCAGATCAGTGATTACCCTAGGGAAAGTATTAAAGGAGACATTTGAAAAGTATTGAAACTGGCCCTTTATCCATCTCCTATTCTCCTAGCTACAGTACTGCCCTAAGTCTCAATGTGATCCACCACTCAGTCTCGTACCAGAGTTGGCAATGCCCTT…
Str_106748	GTA0265820	C	T	TCCACCATCCCAACCACC	CATCCACCATCCCAACCACT	GTGGCAGAAGCAGCTACCATG	GTGCCACCACAGCAACAT	LG30	7783987 : 7784382	exon	serine/threonine-protein kinase WNK2-like	TGCAGGCTTCCATTGATCAAACTTCCAGTGCCACCACAGCAACATCCACCATCCCAACCAC[C/T]GCTGCCAACCTCCCAGTCCCTACCATGGTAGCTGCTTCTGCCACCATCGCGCCCACTAACACCCCCTCTCCAACTGAAGCTCTGACCTCCCCAGCTACTAGTGGGGGCTCTATGGTGAGCCAGGGCCAAGGACCAAGCCTGGGTGATGTAGTAAAGGTGGTCACCCTAGGACAGTGTGTTTCTGGAGGGGACCACTCATCCACTGGCTCAATCCACCCTCCAGTGGCTGTGGCTGCAGCCGTGGCCTCTCCTCCTGTTAGCCGTGCCGGTCTGGAGCAGCAGCAACAAACTCTGCCTCAGATGCAGTGCGTGGCAGCCCAGGCTCAGCCTCAAG
Str_19368	GTA0265810	T	G	TCTTATTGTTGTGCAACCAAGCATT	TCTTATTGTTGTGCAACCAAGCATG	ACAAAGAAATAAATCCGACAGATAATTGCAATCC	ATTTCACCTCTGTTCAACTTGCT	LG30	31656677 : 31657091	intron	pre-mRNA processing factor 6	TGCAGGTAGGTGACTGATGTCTTTCTGACCTCTGTGCATTTCACCTCTGTTCAACTTGCTCTTATTGTTGTGCAACCAAGCAT[T/G]GGATTGCAATTATCTGTCGGATTTATTTCTTTGTTTTCTTTTTCCTTGTTTTTACTATTTTCTTGGCTCTAAAGTGAAGTGGTCCATCAACAGTTCTCTGGAACAGGCATGGGAGGTATATTGGAGTACACAGGGATAATATTAAGCATATGGGTTTGGCACTGCAGAGCCAGATCAAACACTGGCTTGATTCAACTCAAAAGAAAGAGATCATGTCATGTTTTTCCCCCAGTACAGTTTGAAGCCCTAGCCGCCCATAAATCCGTCTATAAATGGTTGAGGATCCCTGGTTGTGTTTTTTTAGAGGACGT…
Str_2784	GTA0265795	A	T	TGCTTGTTGTTTAAACTAAAGACCCAAA	TGCTTGTTGTTTAAACTAAAGACCCAAT	CCTGGTATCAGACATCAGACCCT	AAGACTGGTGAGGCTGCT	LG30	28744608 : 28744991	intron/exon	rabenosyn-5-like	TGCAGGAGAAGTTGCTGGGTCTGATGTCTCTGCCCACTAAGGACAAGTATGAGGAGCTGAAGATGAAGCAGAAGCAGGAGCAGGAGAAGAGGCTCGCCCAGGAAAGACTGGTGAGGCTGCTTGTTGTTTAAACTAAAGACCCAA[A/T]AATGATACTCCAAAAAGGGTCTGATGTCTGATACCAGGGAAGCTAAAAGCAAATGCTTTTATAAGTAGTGTATTATATAGGAAGGTACGCTTTTAGAGACAGCTTTACTATCTTCCTGCCAGGCTGCCCAGAAGAGAAGGCAGGACTCTGAGAAGAACCGCCCGGCCTCTAGCACCAACGGGGAGCCTCCCCAGGCCCCCAGAGTCCCCCGCATGACCAAAGCTGGAGGCTGGCTGCCCA
Str_16379	GTA0265793	C	T	ATTTTGCTCCGTATGGAACATTTCTG	CAATATTTTGCTCCGTATGGAACATTTCTA	CCGGTCCCATGTTTCTTGAGC	CCCACGAAAGAGCTTTATTACAGAA	LG31	7985698 : 7986130	non-coding	very near ubiquitin-conjugating enzyme E2 R1	TGCAGGTGAACAAGGCGAATGTGGAGGTACTGGACTGACGTGAAAAAATATAAACGCAACATGTTAAGTGCCGGTCCCATGTTTCTTGAGCTGAAATAAAAGATCC[C/T]AGAAATGTTCCATACGGAGCAAAATATTGTTTTGGAGTATTTCTGTAATAAAGCTCTTTCGTGGGGAAAAAACTAATTCTAATTGGCTACGCCCCTGCCCAGTCGTGAAATCCATAGATTAGGGACTAATTTATTTATTTCAATTGATGGATTTCCTTATTTGAACTGTAACACAAAATCTTTTAAATTGTTGCAAGTTGGATTTATATTTTTGTTCAGTATGTGAGAATATTTTTGGTTGACAAATCTTTACACAATTTCTGATATCACCTTTTATTTCTTGTATTA…
Str_30851	GTA0265789	A	G	CCAAAAATTCCACAGGCTCACAT	CCAAAAATTCCACAGGCTCACAC	GCTCCTCTTTGATTTCAGTTGTAAGCA	ACATGTTGTTACCTCCATTCACC	LG31	20920330 : 20920739	non-coding		TGCAGGGGTGTGCTCTTGACAATTGGAGTATATAAAAAAATTACAGTAGCTGGCTGCTTCTAAACAGCTGTAGTTTATAGACATAACATTGCATAGCTACATGCTCCTCTTTGATTTCAGTTGTAAGCATATTTGCATAACATTCTTAGAAAGTG[A/G]TGTGAGCCTGTGGAATTTTTGGTGAATGGAGGTAACAACATGTTGCGTTAAGGAGAGCATGTTTATTGCTCCTAAAGATGAGCCATGTGTTATATTACACTTTGTATAATTTGTTATTATTTTTTCCTCTTCAAGGTGCGGGCTTTTTGTATCATGTAAAAGTGTTCATTGTCAATGTTTCATGAGTTTTCGTCCTAATGCCTTTCAGTGATTGGTTGAGATGCTGATTTGGGAACTTT…
Str_106021	GTA0265837	G	A	GCTCTTATCTGTCACACTGACTGC	GCTCTTATCTGTCACACTGACTGT	CACATCGCTGGAGAGAGAGCA	GACAAGTCATCCGCCGC	LG33	19718731 : 19718308	3' UTR	neuroglobin-1	TGCAGGAGGAGCTGTAGCTCATCACATACTCAACGGATAAAAAGAGAGAAATCTTTCCTTCTTTAGTGGGGTGAACAAATCCACATCGCTGGAGAGAGAGCATAGCGAGAGAGAGAAAGGGGGAGGGACAGAGACA[G/A]CAGTCAGTGTGACAGATAAGAGCGGCGGATGACTTGTCTCTCTCTGAATGCACCGTGAGCAAGAGAGCAAGTAAGTGCACAAGGGTGCCTGCCAAAGCAGCTCTGCACACACACACACAAATACACACACACACACACACACACACACACACAGACTCCACAGCCTGGCACAGACAGGTAGCGTGTGAGGAGAAAAGAGTCTCACAACCAAGGTATGCTGGGATTTGCACATACAACGATCATAAGTTCCTCTTTCTA…
Str_4736	GTA0265825	C	T	AGGACTAAGTGAAATAAAATAAGGAAAATGGTAAG	AGGACTAAGTGAAATAAAATAAGGAAAATGGTAAA	CAGCTGTCAGACAGACAGAGAAAGAA	CGAGCGCCAACATGCAG	LG33	21823757 : 21823320	intron	uncharacterized LOC115172089	TGCAGGTGTTGATTGACAGGGCTGTGATGTGACAGTGTATAAATCAGAGCTTGTGAACTGAGCAGCTGTCAGACAGACAGAGAAAGAATAATAGTATTTCTTTCATTTTTTTTCTTCCTTTTCTATTTCTTTT[C/T]TTACCATTTTCCTTATTTTATTTCACTTAGTCCTGCATGTTGGCGCTCGAAGCCCTGCAATCACACCTGCAACCCTTGTGACTATTAAACACTCTGCATCTGAAAAAGAGAGCATTGGGCTGGGTGGGGCGGGGACAGCGCAGGGCTAATAGAACAGGGCCTGTGTTAGGTCACATGGTGCTGAGAGGGCAACTTATGGCTGATCGTGGAGTGCCTGTAGTTGTCAGTGGTGATTAATGACTGGAGATAATACGCAATTCA…
Str_67598	GTA0265791	A	G	GCTCTGGGTTTTCAGTTGTTCTAA	GCTCTGGGTTTTCAGTTGTTCTAG	CACAGAAATCAATGGTTAGAATAATTTGTGTCTTCA	ACGTTGAAACTCTCCAAATATTAGGC	LG33	12827793 : 12828258	intron	proton-coupled folate transporter-like	TGCAGGGTCACAAAAGAAACACGGGTTTATGCAGAGCCTTATATTGACAGAGTTCCATCAACTGAACTCATGAACGTTGAAACTCTCCAAATATTAGGCTCTGGGTTTTCAGTTGTTCTA[A/G]GTTTGAAGACACAAATTATTCTAACCATTGATTTCTGTGTTACAAATGTGTTTTTTTTGGTGTGACTGTAAAAGAAAATAGTTGACTACCCAAGAAAATAAGAGTTTAGACTACCAACAGAGGTTTAAATATGTAATGTTTTCGGATGATTGTACTTTCATTAAAAGCATTGCTTAAGTACACACAGTCCAGGTTGAATAACTTTGAACATGAAGACAAAATTTGATATCATTGTGTATTTGTCACATGCACTGAATACAGCAGGTGTAGACCT…
Str_81944	GTA0265838	C	G	GGCATGAATGTCCAGATAACAAAATACAC	GGCATGAATGTCCAGATAACAAAATACAG	CCCTTGCAAAACAACTACTGATTGGA	AGCTGCCGTAGTGACATATATAGAA	LG33	17142923 : 17142446	intron	nesprin-2-like	TGCAGGCTCAAGGCTCACTAGGCTGAGTGTGTTTAGTGTGTAGGCAGTAGCCAAACAGTCCCTGTGTGTGTATGTTTGTGTTGGGACAGCAGCTGCCGTAGTGACATATATAGAAAAGGTTGGTTGGCATGAATGTCCAGATAACAAAATACA[C/G]AAACTCAATTTCTTAATCCAATCAGTAGTTGTTTTGCAAGGGAAACAAGCTGTCATCTGACTCTGATTTGATTACTCTTTTGATTTGTTTTATATAAATATTACCCAGTTGGTAGTGGTACACTTCAAGAACTTTAAAAATGTCAAATTTTCTGAAATATTATTGTATAATTGTTTTATTATGTTATGGTCAACCATAGAAAACCAAGTTTGGTGGATATGTGCTGGAGCCTGAGCTTTTG…
Str_48035	GTA0265783	T	C	TCTCCTATGTTATTACTCCAAACAAACCT	TCTCCTATGTTATTACTCCAAACAAACCC	AGCGGATGGTGGTCTGTTCA	ATTGTCCCTCCACTGAATCCT	LG34	26378383 : 26377956	intron	collagen alpha-2(VIII) chain-like	TGCAGGCAGGTGAAGTGTCTACTAGCTACACTGTGACGGCCTGCTGTTCTAAAAGCAGGGATTGTCCCTCCACTGAATCCTCTCCTATGTTATTACTCCAAACAAACC[T/C]ACATGAACAGACCACCATCCGCTATCAGTATGAAAGAAGATAAGGATGGATGGGGTGAAGGGGTTGCCATGAATTTAACAGTATCTTACAGGCAGCTCGTGGCGAGTAAAATTCTGTATTTCATATTACAGTACACCTACTGTAACATAAATACGGTATCATAGTAAGTACCATAAAATGTACAGTATTATAATGTAGAAAAGTAAATTATATGACATTTATTGAGGGTAGCGGTTGTATTTCACAGTATTTTACTGCAATTACAAGTGATTGGTGCAAGCAGGTT…
Str_853	GTA0265822	C	A	CTCATTGCTGCCCAATGGG	TCTCATTGCTGCCCAATGGT	GGGACGCATGACTCGACCT	CCCTTTTTTCTCCCAATTTCAATCTT	LG35	22972751 : 22972328	non-coding		TGCAGGCTGACTTTGGTCGTCAGTTGAACTGTGTTTCCTTCGACACATTGGTGCAGCTGGCTTCCGGGTTAAGCGGGCGGGTGTTAAGGAGCGCGGTTTGGCGGGTCATGTTTCGGGGGACGCATGACTCGACCTTCACCTCTCCCGAG[C/A]CCATTGGGCAGCAATGAGACAAGATTGAAATTGGGAGAAAAAAGGGTTAAATACAAACAACAATGTTGTCCCACTCCTCTTCAATGGTTGAGCAAAGTTGCTTGATTTTGGCAGGAACTGGAACATACTATAGTACAACAAAAAGAAAGGAGGACCAAGGCACTCTTCATATAAAGAATTAAAATGCCTTTATTGGTATGGCATGTTCAATAGAAACAAGGTTTAAAAAAATCCAACGCGTTTCG…
Str_27974	GTA0265833	C	G	GCATTAACCGTCATTTTTATACTACACTGC	GCATTAACCGTCATTTTTATACTACACTGG	AGCAGCGAGGACTGATGACA	ATTGCCATGCATTAACCGTCA	LG36	36934279 : 36933844	non-coding		TGCAGGGACAAAGGTTAGAGACTGCTGTTAGAAAAAACTTCCAGTCACAAGAGGTAATACACCTTGATGGTCATATTGAATAAGGAAAGATTAGACTTTCAGAAATACATTTTATATTGCCATGCATTAACCGTCATTTTTATACTACACTG[C/G]ATTACTCAATATCTGTCAAAGTAACATTTGACTGTGTCATCAGTCCTCGCTGCTGGCAGACCAACGACACTATTCCATGACACACTGTATTGCATGACGAAAGTGCGTTGTGGATGAATGTTAATAAAATGAATGAACAACAATGATTGAATACTCAGAAATTAAATTAAGCCATTAAATAACTAACAAAAAATTGCGCAATTTTGTGATTTGTTTCCCTGACCGAATAATTTACCGCTACA…
